# Supplementary material for: Network Centrality Analysis in Fungi Reveals Complex Regulation of Lost and Gained Genes
Source: PLoS One. 2017 Jan 3;12(1):e0169459. doi: 10.1371/journal.pone.0169459 (PMC5207763; doi:10.1371/journal.pone.0169459)
Supplement: S1 Table — For ORFs successfully mapped to an S. pombe ortholog, the name of the ortholog and its properties in S. pombe are also listed. (TSV) [file pone.0169459.s001.tsv]

ORF	class	Physical interaction partners	Genetic interaction partners	Number of regulators	Number of regulators confirmed in >=2 studies	log(e) RNA-seq read count	expression spread	Is essential (1=yes;0=no)	Is a transcription factor (1=yes;0=no)	average expression across conditions	average propensity for gene loss	S. pombe ortholog	lost local/distant to S. pombe	Physical interaction partners in S. pombe	Genetic interaction partners in S. pombe	Expression level in S. pombe (log(e) fluorescence intensity)
YJL006C	oldest / core	12	100	1	0	5.01	0.177	0	0	-0.31	0	SPBC530.13	NA	1	79	4.54
YMR022W	oldest / local loss	12	118	0	0	4.62	0.216	0	0	-0.04	4.53	SPBC1105.09	lost distant to S. pombe	1	24	4.66
YGR012W	oldest / core	5	44	4	0	4.71	0.228	0	0	-0.27	0	SPBC36.04	NA	0	49	5.68
YKR105C	oldest / local loss / Post-WGD duplicate, fast evolving	4	1	7	2	1.79	0.322	0	0	-0.9	11.1	SPBC16A3.17c	lost distant to S. pombe	0	NA	3.61
YOR115C	oldest / core	16	38	5	0	5.6	0.138	0	0	0.02	0	SPAC13G6.05c	NA	0	NA	4.97
YIL161W	ancient gain	15	8	2	0	4.58	0.177	0	0	-0.45	0	NA	NA	NA	NA	NA
YDR533C	oldest / local loss / Post-WGD duplicate, slow evolving	8	3	26	3	4.32	0.349	0	0	-0.595	8.33	SPAC5H10.02c	lost distant to S. pombe	1	NA	4.5
YDR213W	ancient gain / WGD duplicate, slow evolving	4	35	8	1	4.55	0.2	0	1	-0.48	0	NA	NA	NA	NA	NA
YPL187W	WGD duplicate, fast evolving	2	2	17	1	0.69	0.517	0	0	-1.21	0	NA	NA	NA	NA	NA
YDL100C	oldest / core	44	126	2	0	6.57	0.269	0	0	0.465	0	SPAC1142.06	NA	16	6	6.31
YHR122W	oldest / distant loss	8	2	4	0	5.36	0.181	1	0	-0.07	4.47	SPAC144.16	lost distant to S. pombe	0	NA	5.47
YPL255W	ancient gain	17	9	5	2	4.58	0.168	1	0	-0.53	0	NA	NA	NA	NA	NA
YPL254W	oldest / core	34	116	3	0	5.92	0.193	0	0	-0.525	0	SPBC887.18c	NA	18	NA	4.76
YPL239W	oldest / core	3	52	2	1	5.48	0.189	0	0	0.18	0	SPBP16F5.05c	NA	1	42	5.26
YLR006C	oldest / core	15	46	1	0	4.44	0.245	0	0	-0.56	0	SPBC887.10	NA	8	NA	5.09
YDR084C	oldest / distant loss	10	4	30	2	4.74	0.193	0	0	0.085	4.74	SPBC2A9.05c	lost distant to S. pombe	0	NA	5.03
YNL088W	oldest / core	42	13	0	0	5.89	0.205	1	0	0.04	0	SPBC1A4.03c	NA	4	NA	4.74
YNL238W	oldest / core	21	93	2	1	5.08	0.177	0	0	-0.1	0	SPAC22E12.09c	NA	1	NA	5.02
YKL093W	ancient gain / WGD duplicate, slow evolving	18	25	4	0	1.79	0.254	0	0	-0.85	0	NA	NA	NA	NA	NA
YNL086W	ancient gain	12	75	1	0	2.64	0.201	0	0	-0.51	0	NA	NA	NA	NA	NA
YLR033W	oldest	32	31	4	0	5.74	0.21	1	0	-0.1	0	SPAC1F3.07c	lost distant to S. pombe	6	3	5.33
YDR104C	oldest / local loss	3	21	3	0	4.48	0.179	0	0	-0.455	5.75	SPAC26H5.11	lost distant to S. pombe	0	NA	3.72
YGR256W	oldest / local loss / WGD duplicate, fast evolving	6	16	16	3	1.61	0.224	0	0	-0.52	9.49	SPBC660.16	lost distant to S. pombe	3	NA	7.19
YGR276C	oldest / core	27	43	2	0	5.71	0.178	0	0	-0.245	0	SPAC637.09	NA	1	NA	5.66
YGL059W	oldest / distant loss / Pre-WGD duplicate, fast evolving	94	19	3	1	4.25	0.263	0	0	-0.43	3.9	SPAC644.11c	lost distant to S. pombe	0	16	5.2
YBR188C	recent gain	18	15	6	2	3.97	0.249	0	0	-0.46	0	NA	NA	NA	NA	NA
YHR181W	oldest / local loss	11	33	2	1	5.04	0.177	0	0	0.21	3.11	SPCC1795.10c	lost distant to S. pombe	0	36	5.31
YGR118W	oldest / distant loss / WGD duplicate, slow evolving	24	46	9	3	0	0.262	0	0	0.49	4.47	SPBP4H10.13	lost distant to S. pombe	2	NA	8.61
YNL177C	oldest / distant loss	15	0	0	0	5.67	0.154	0	0	0.08	3.99	SPCC1739.02c	lost distant to S. pombe	0	NA	3.87
YJL187C	oldest / core	147	91	6	4	4.53	0.17	0	0	-0.35	0	SPCC18B5.03	NA	10	NA	3.52
YJL034W	oldest / distant loss / Post-WGD duplicate, fast evolving / WGD duplicate, fast evolving / Post-WGD duplicate, slow evolving	45	344	6	3	6.55	0.18	1	0	0.7	12.92	SPAC13G7.02c	lost distant to S. pombe	7	38	8.11
YGR240C	oldest / core / Pre-WGD duplicate, slow evolving	48	62	7	1	6.4	0.162	0	0	0.74	0	SPBC16H5.02	NA	5	NA	6.95
YKR064W	ancient gain	5	5	0	0	5.06	0.168	0	0	-0.25	0	NA	NA	NA	NA	NA
YJL207C	oldest / distant loss	9	1	1	0	5.47	0.271	0	0	0.02	3.41	SPBC27B12.08	lost distant to S. pombe	5	NA	4.43
YNL220W	oldest / core	7	3	7	2	7.32	0.239	0	0	0.2	0	SPAC144.03	NA	0	NA	7.19
YNL328C	oldest / core / Pre-WGD duplicate, fast evolving	6	12	4	2	2.48	0.239	0	0	-0.89	0	SPAC824.06	NA	0	NA	6.07
YDL210W	oldest / local loss / Pre-WGD duplicate, fast evolving	13	8	11	5	2.08	0.237	0	0	-1.02	3.43	SPAC1039.01	lost distant to S. pombe	1	NA	4.98
YNL308C	oldest / core	56	1	5	0	5.88	0.195	1	0	0.1	0	SPAC22G7.05	NA	6	NA	6.57
YOR049C	oldest / distant loss / Pre-WGD duplicate, fast evolving	3	36	18	7	2.77	0.227	0	0	-0.51	6.82	SPAC17G6.02c	lost distant to S. pombe	0	8	5.42
YHR079CA	oldest / local loss	4	6	3	0	0	0.313	0	0	-0.94	15.54	SPBC409.03	lost distant to S. pombe	7	NA	4.55
YIL022W	oldest / core	15	6	2	1	5.09	0.176	1	0	-0.15	0	SPBC14C8.02	NA	0	NA	5.7
YOL062C	oldest / core	8	9	0	0	5.7	0.144	0	0	-0.13	0	SPAC31A2.09c	NA	0	37	5.42
YNL113W	oldest / core	42	37	5	2	5.13	0.221	1	0	-0.05	0	SPAC1687.01	NA	7	NA	4.97
YOL145C	oldest / core	32	120	1	0	5.95	0.234	0	0	-0.085	0	SPAC27D7.14c	NA	14	NA	5.74
YER168C	oldest / core	5	10	2	1	5.58	0.143	1	0	0.06	0	SPCC645.10	NA	0	NA	4.02
YJL157C	Pre-WGD duplicate, fast evolving	29	36	7	2	5.65	0.3	0	0	-0.39	0	NA	NA	NA	NA	NA
YPR154W	oldest / WGD duplicate, slow evolving	43	2	1	1	3.64	0.21	0	0	-0.355	0	SPBC119.05c	lost distant to S. pombe	5	NA	4.43
YLR356W	WGD duplicate, slow evolving	5	3	7	1	3.18	0.197	0	0	-0.445	0	NA	NA	NA	NA	NA
YGR056W	oldest / core / WGD duplicate, slow evolving	28	119	1	0	4.52	0.384	0	0	-0.36	0	SPBC4B4.03	NA	14	NA	4.51
YEL042W	oldest / core	9	69	2	0	4.91	0.194	0	0	0.235	0	SPAC824.08	NA	1	16	5.14
YBL007C	oldest / core	155	180	2	1	5.27	0.398	0	0	-0.17	0	SPAC16E8.01	NA	1	NA	4.77
YJL102W	oldest / core	3	1	4	0	3.43	0.213	0	0	-0.81	0	SPBC660.10	NA	0	NA	3.2
YGR109WB	Post-WGD duplicate, slow evolving	1	0	4	2	0	NA	0	0	NA	0	NA	NA	NA	NA	NA
YHR195W	ancient gain	11	7	7	2	5.48	0.202	0	0	-0.31	0	NA	NA	NA	NA	NA
YKR054C	oldest / core	17	111	4	1	4.82	0.232	0	0	-0.52	0	SPAC1093.06c	NA	7	NA	3.5
YGR278W	oldest / core	18	8	3	1	4.79	0.208	1	0	-0.39	0	SPBC13E7.01	NA	11	1	5.18
YDR332W	oldest / core	2	42	2	0	4.74	0.177	0	0	-0.53	0	SPBC11C11.11c	NA	0	4	3.98
YBR118W	oldest / local loss / WGD duplicate, slow evolving	44	77	8	4	9.51	0.286	0	0	1.02	9.34	SPCC794.09c	lost distant to S. pombe	13	33	9.28
YLL024C	oldest / distant loss / WGD duplicate, fast evolving / Post-WGD duplicate, slow evolving	101	25	7	2	7.55	0.401	0	0	0.77	12.92	SPAC13G7.02c	lost distant to S. pombe	7	38	8.11
YDR320C	oldest / core	13	76	1	0	4.13	0.188	0	0	-0.39	0	SPAC17A5.12	NA	2	NA	4.21
YNR038W	oldest / core	10	9	2	1	4.74	0.143	1	0	-0.06	0	SPCC285.03	NA	0	NA	5.43
YCR059C	oldest / local loss	7	18	2	1	4.42	0.232	0	0	-0.34	3.3	SPAC27E2.02	lost distant to S. pombe	0	16	5.06
YLR411W	oldest / local loss	4	1	6	2	2.71	0.302	0	0	-0.92	8.9	SPCC1393.10	lost distant to S. pombe	2	NA	6.01
YER095W	oldest / core	46	210	9	5	4.84	0.288	0	0	-0.29	0	SPAC644.14c	NA	42	124	5.44
YLR291C	oldest / core	114	3	1	0	5.03	0.167	1	0	0.01	0	SPAC343.14c	NA	7	NA	6.44
YDR404C	oldest / core	32	8	3	2	4.65	0.155	1	0	-0.06	0	SPACUNK4.06c	NA	18	104	6.58
YKR070W	oldest / core / Pre-WGD duplicate, slow evolving	4	2	4	1	4.96	0.168	0	0	0.01	0	SPAC22A12.08c	NA	0	NA	5.33
YIL135C	WGD duplicate, slow evolving	21	18	3	0	4.49	0.173	0	0	-0.29	0	NA	NA	NA	NA	NA
YGL016W	oldest / core	23	58	0	0	5.26	0.172	0	0	-0.16	0	SPAC22G7.02	NA	0	NA	5.15
YGL153W	oldest / core	38	26	4	2	4.92	0.197	0	0	-0.51	0	SPBC13G1.03c	NA	4	NA	4.42
YJL051W	ancient gain	11	6	8	3	3.99	0.187	0	0	-0.36	0	NA	NA	NA	NA	NA
YOL041C	oldest / core	75	111	3	0	6.36	0.154	0	0	0.13	0	SPAC16E8.06c	NA	4	6	6.31
YDL200C	oldest / distant loss	20	14	0	0	4.42	0.163	0	0	-0.29	10.42	SPAC1250.04c	lost distant to S. pombe	1	9	4.86
YOR293W	oldest / local loss / WGD duplicate, slow evolving	11	45	11	3	0	0.358	0	0	0.715	7.99	SPBP22H7.08	lost distant to S. pombe	3	NA	8.64
YJR085C	oldest	2	0	3	1	5.12	0.286	0	0	0.32	0	SPAP14E8.05c	lost distant to S. pombe	1	NA	4.9
YNL166C	ancient gain	10	10	2	0	5.65	0.186	0	0	-0.17	0	NA	NA	NA	NA	NA
YIL076W	oldest / core	28	297	3	2	6.35	0.249	0	0	0.56	0	SPBC24C6.05	NA	1	NA	5.24
YAL030W	oldest / local loss / WGD duplicate, fast evolving	21	30	2	1	0	0.175	0	0	-0.21	6.32	SPAC6G9.11	lost distant to S. pombe	2	NA	6.56
YGL001C	oldest / core	20	25	31	5	5.83	0.14	1	0	0.11	0	SPBC3F6.02c	NA	3	NA	6.07
Q0085	oldest / local loss	8	2	1	0	0	NA	0	0	NA	17.11	SPMIT.07	lost local to S. pombe	0	NA	NA
YNL036W	oldest	4	1	23	4	5.78	0.222	1	0	0.21	0	SPBP8B7.05c	lost local to S. pombe	8	NA	6.38
YPL038W	ancient gain / WGD duplicate, fast evolving	18	13	2	0	4.58	0.168	0	1	-0.38	0	NA	NA	NA	NA	NA
YPR110C	oldest / core	92	69	8	2	6.89	0.129	1	0	0.41	0	SPBC1289.07c	NA	6	NA	7.02
YHR043C	ancient gain / Pre-WGD duplicate, fast evolving	2	9	7	0	5.06	0.184	0	0	0.1	0	NA	NA	NA	NA	NA
YGL238W	oldest / core	16	24	2	0	5.96	0.142	1	0	0.22	0	SPBC30B4.05	NA	3	NA	5.68
YKL134C	oldest	1	4	1	0	4.72	0.184	0	0	-0.43	0	SPAC1F3.10c	lost distant to S. pombe	0	NA	5.09
YMR259C	oldest / core / Pre-WGD duplicate, slow evolving	13	2	4	0	5.12	0.229	0	0	-0.18	0	SPCC1494.07	lost distant to S. pombe	0	NA	4.66
YNL161W	oldest / core	42	58	2	1	5.21	0.247	1	0	-0.11	0	SPAC821.12	NA	5	NA	5.55
YPR105C	oldest / core	21	8	0	0	5.51	0.16	1	0	-0.01	0	SPCC338.13	NA	5	NA	3.75
YOR279C	ancient gain	4	20	1	0	5.02	0.179	0	0	-0.615	0	NA	NA	NA	NA	NA
YDL216C	oldest / core	8	91	1	0	4.17	0.241	0	0	-0.66	0	SPAC1687.13c	NA	6	10	4.56
YHR060W	ancient gain	12	25	3	1	4.78	0.243	0	0	0.03	0	NA	NA	NA	NA	NA
YER092W	ancient gain	19	100	11	4	4.99	0.226	0	0	-0.07	0	NA	NA	NA	NA	NA
YIR002C	oldest / core	9	57	4	1	5.04	0.198	0	0	-0.43	0	SPAC20H4.04	NA	2	45	4.04
YDR342C	oldest / local loss / WGD duplicate, fast evolving / Post-WGD duplicate, slow evolving	19	6	14	4	4.95	0.501	0	0	0.48	12.45	SPCC548.07c	lost distant to S. pombe	0	5	3.12
YLL004W	oldest / local loss	22	55	8	1	5.49	0.176	1	0	-0.32	3.16	SPAC3H1.01c	lost distant to S. pombe	6	NA	5.59
YBR249C	oldest / core / Pre-WGD duplicate, slow evolving	8	4	8	3	6.68	0.149	0	0	0.58	0	SPAP8A3.07c	NA	1	98	7.9
YEL038W	oldest	1	22	2	1	5.16	0.191	0	0	-0.15	0	SPAC644.08	lost distant to S. pombe	1	14	4.88
YIL084C	oldest	24	265	2	0	4.11	0.213	0	0	-0.62	0	SPAC25B8.02	lost distant to S. pombe	6	NA	5.06
YBR107C	ancient gain	23	52	1	0	3.43	0.306	0	0	-0.64	0	NA	NA	NA	NA	NA
YNL007C	oldest / core	37	7	7	1	5.84	0.135	1	0	0.33	0	SPCC830.07c	NA	2	NA	4.79
YOL072W	oldest	13	138	1	1	4.43	0.23	0	0	-0.58	0	SPBC1105.07c	lost distant to S. pombe	3	NA	5.01
YLR250W	oldest / distant loss	2	6	4	0	5.76	0.169	0	0	0.16	8.83	SPCC613.03	lost distant to S. pombe	1	16	4.09
YIR008C	oldest / core	11	127	1	0	5.54	0.143	1	0	-0.22	0	SPAC6B12.10c	NA	3	NA	5.18
YJL052W	oldest / local loss / WGD duplicate, fast evolving	23	9	12	2	7.45	0.323	0	0	0.9	3.43	SPBC32F12.11	lost distant to S. pombe	22	NA	9.16
YOR261C	oldest / core	54	22	3	1	6.58	0.236	1	0	0.48	0	SPCC1682.10	NA	4	NA	5.66
YGR274C	oldest / core	61	65	1	0	5.45	0.242	1	0	-0.345	0	SPAC2G11.14	NA	4	NA	4.75
YJR039W	ancient gain / WGD duplicate, slow evolving	2	17	0	0	4.34	0.247	0	0	-0.7	0	NA	NA	NA	NA	NA
YDR483W	oldest / distant loss / Pre-WGD duplicate, fast evolving / WGD duplicate, slow evolving	9	3	4	0	6.2	0.236	0	0	0.52	8.83	SPCC777.07	lost distant to S. pombe	0	1	3.96
YKL008C	oldest / core / WGD duplicate, fast evolving	35	14	13	5	5.97	0.17	0	0	0.23	0	SPBC3E7.15c	NA	2	NA	6.33
YDR253C	ancient gain / WGD duplicate, slow evolving	3	17	5	0	2.3	0.177	0	1	-0.46	0	NA	NA	NA	NA	NA
YDR414C	oldest / local loss	43	106	0	0	4.55	0.151	0	0	-0.22	3.11	SPAC1D4.05c	lost distant to S. pombe	0	NA	4.38
YPL113C	ancient gain / Pre-WGD duplicate, slow evolving	4	15	9	0	3.64	0.201	0	0	-0.8	0	NA	NA	NA	NA	NA
YDR060W	oldest	92	34	3	1	6.21	0.521	1	0	0.26	0	SPAC4F10.09c	lost distant to S. pombe	12	NA	6.4
YDR014W	oldest / local loss	3	83	1	1	4.63	0.232	0	0	-0.65	9.49	SPBC428.17c	lost distant to S. pombe	0	1	4.3
YLL023C	oldest / distant loss / Pre-WGD duplicate, slow evolving	27	25	5	1	4.2	0.159	0	0	-0.06	2.77	SPBC1539.04	lost distant to S. pombe	2	NA	5.7
YJL172W	oldest / distant loss	6	6	9	5	4.56	0.236	0	0	0.08	6.46	SPAC24C9.08	lost distant to S. pombe	0	NA	5.66
YJR010W	oldest / core	4	4	13	6	4.89	0.238	0	0	-0.05	0	SPBC27.08c	NA	2	11	7.82
YNL280C	oldest / core	15	8	6	1	5.3	0.264	0	0	0.08	0	SPBC16G5.18	NA	0	NA	5.14
YHR061C	ancient gain / WGD duplicate, fast evolving	21	36	6	3	3.3	0.153	0	0	-0.74	0	NA	NA	NA	NA	NA
YHR111W	oldest / core	16	95	3	0	5.15	0.231	0	0	-0.315	0	SPAC2G11.10c	NA	1	19	4.52
YML083C	recent gain	11	0	10	1	1.79	0.389	0	0	-1.105	0	NA	NA	NA	NA	NA
YNR006W	oldest / core	21	209	3	1	4.28	0.177	0	0	-0.4	0	SPAC19A8.05c	NA	0	13	3.91
YOL087C	oldest	20	21	0	0	4.8	0.187	0	0	-0.4	0	SPAC31A2.14	lost distant to S. pombe	2	50	5.2
YDR513W	oldest / distant loss / Post-WGD duplicate, fast evolving	5	17	4	3	5.05	0.18	0	0	0.22	5.33	SPAC15E1.09	lost distant to S. pombe	0	NA	4.65
YJL130C	oldest / core	44	16	5	1	0	0.228	0	0	0.49	0	SPAC22G7.06c	NA	2	19	6.19
YOR034C	oldest / local loss / WGD duplicate, fast evolving	5	5	3	0	4.34	0.166	0	0	-0.3	3.43	SPAC2F7.10	lost distant to S. pombe	0	22	4.98
YKL108W	oldest / distant loss	28	10	0	0	4.22	0.233	1	0	-0.76	5.21	SPAC6B12.11	lost distant to S. pombe	4	3	3.88
YMR166C	oldest / core	1	26	3	1	3.14	0.39	0	0	-0.17	0	SPCC1442.03	NA	0	NA	4.34
YOR109W	oldest / core / Pre-WGD duplicate, fast evolving / WGD duplicate, slow evolving	16	73	1	0	4.96	0.234	0	0	-0.185	0	SPBC2G2.02	NA	0	26	5.24
YER173W	oldest / core	22	119	1	1	4.98	0.224	0	0	-0.62	0	SPAC14C4.13	NA	7	47	3.89
YPR035W	oldest / core	15	1	16	3	7.69	0.198	1	0	0.745	0	SPAC23H4.06	NA	1	NA	6.67
YDL233W	oldest / distant loss	7	37	4	0	3.64	0.455	0	0	-0.535	12.92	SPBC30B4.03c	lost distant to S. pombe	0	13	4.18
YER146W	oldest / distant loss	48	3	12	3	5.35	0.161	1	0	0.03	8.32	SPBC20F10.09	lost distant to S. pombe	8	NA	5.51
YLR100W	oldest / core	21	2	1	0	6.26	0.146	1	0	0.05	0	SPBC1709.07	NA	0	NA	4.98
YFL002C	oldest / core	45	5	1	0	5.21	0.198	1	0	-0.21	0	SPBC24C6.02	NA	0	NA	5.5
YDL047W	oldest / distant loss	63	86	7	3	4.67	0.151	0	0	0	8.83	SPCC1739.12	lost distant to S. pombe	3	19	4.5
YNL309W	ancient gain / WGD duplicate, slow evolving	7	54	5	2	3.53	0.264	0	0	-0.49	0	NA	NA	NA	NA	NA
YBL014C	oldest / distant loss	14	2	3	0	4.84	0.202	1	0	-0.38	8.83	SPBC3B8.11	lost distant to S. pombe	1	NA	4.96
YJR108W	recent gain	4	1	2	0	2.89	0.269	0	0	-0.97	0	NA	NA	NA	NA	NA
YKR042W	oldest / core / Pre-WGD duplicate, fast evolving / WGD duplicate, fast evolving	3	53	25	10	6.11	0.273	0	0	0.32	0	SPBC2G2.17c	NA	0	17	3.82
YNR010W	ancient gain	41	392	2	0	3.56	0.185	0	0	-0.36	0	NA	NA	NA	NA	NA
YBR025C	oldest / core / Pre-WGD duplicate, slow evolving	28	16	12	1	6.92	0.153	0	0	0.77	0	SPAC27E2.03c	NA	8	NA	7.31
YFL045C	oldest / core	23	2	5	1	7.24	0.552	1	0	-0.41	0	SPAC1556.07	NA	3	NA	7.47
YDL142C	oldest / core	1	68	4	2	4.88	0.335	0	0	-0.585	0	SPAC22A12.08c	NA	0	NA	5.33
YHR087W	oldest / distant loss	4	62	32	5	3.43	0.363	0	0	-0.59	3.41	SPBC21C3.19	lost distant to S. pombe	0	3	3.97
YPL260W	oldest / core	6	22	0	0	5.19	0.183	0	0	-0.03	0	SPAC30C2.08	NA	1	2	5.01
YKR077W	ancient gain / WGD duplicate, fast evolving	6	26	4	0	3.3	0.232	0	0	-0.61	0	NA	NA	NA	NA	NA
YPL235W	oldest / core	92	58	3	0	6.1	0.264	1	0	0.08	0	SPBC83.08	NA	14	NA	6.58
Q0275	oldest / local loss	9	8	2	0	0	NA	0	0	NA	17.11	SPMIT.04	lost local to S. pombe	0	NA	NA
YPL151C	oldest / core	50	1	2	1	4.91	0.252	1	0	-0.55	0	SPBP22H7.07	NA	18	NA	4.64
YLR390WA	ancient gain	1	14	5	2	5.33	0.488	0	0	-0.05	0	NA	NA	NA	NA	NA
YLL029W	oldest / core	12	45	2	0	5.26	0.243	0	0	-0.02	0	SPAC22G7.01c	NA	0	NA	5.37
YBR094W	oldest / core	8	53	6	0	5.35	0.15	0	0	-0.14	0	SPAC12B10.04	NA	0	25	5.07
YJR053W	ancient gain	16	90	1	0	4.11	0.259	0	0	-0.81	0	NA	NA	NA	NA	NA
YIL024C	ancient gain	0	2	2	0	2.89	0.246	0	0	-0.67	0	NA	NA	NA	NA	NA
YGR008C	Post-WGD duplicate, fast evolving	6	2	12	3	4.3	0.32	0	0	0.03	0	NA	NA	NA	NA	NA
YPL081W	oldest / distant loss / WGD duplicate, fast evolving	30	2	10	1	0	0.318	0	0	0.73	8.11	SPBC29A3.12	lost distant to S. pombe	6	NA	8.54
YCR047C	oldest / core	2	3	0	0	5.4	0.251	0	0	-0.41	0	SPAC26A3.06	NA	0	6	5.82
YMR020W	ancient gain	1	21	5	2	5.06	0.182	0	0	-0.49	0	NA	NA	NA	NA	NA
YML026C	oldest / local loss / WGD duplicate, slow evolving	10	28	8	3	0	0.235	0	0	0.58	3.11	SPCC1259.01c	lost distant to S. pombe	3	NA	8.2
YGR040W	oldest / core / Pre-WGD duplicate, fast evolving	111	36	6	0	4.69	0.199	0	0	-0.575	0	SPAC31G5.09c	lost distant to S. pombe	8	NA	4.17
YER090W	oldest / core	14	38	3	1	5.2	0.192	0	0	0.34	0	SPCC1442.09	NA	1	NA	5.36
YHR119W	oldest / core	37	30	2	0	5.16	0.189	0	0	-0.21	0	SPCC306.04c	NA	10	270	3.84
YLL039C	oldest / core	1130	138	16	5	6.54	0.255	0	0	0.57	0	SPBC337.08c	NA	18	NA	NA
YDL030W	oldest / core	62	10	3	0	5.25	0.184	1	0	-0.52	0	SPBC36.09	NA	13	2	4.8
YNL049C	oldest / core / WGD duplicate, fast evolving	12	19	2	1	4.63	0.211	0	0	-0.16	0	SPAC22F8.08	NA	4	NA	7.14
YFR032CA	oldest / local loss	32	28	14	2	0	0.614	0	0	0.235	6.23	SPBC776.01	lost distant to S. pombe	5	NA	8.27
YJR127C	oldest / core / Pre-WGD duplicate, fast evolving / WGD duplicate, fast evolving	4	7	15	3	4.69	0.181	0	1	-0.27	0	SPCC736.07c	lost distant to S. pombe	1	55	4.6
YIL099W	oldest / core	1	1	33	8	3	0.248	0	0	-1.02	0	SPBC14C8.05c	NA	0	NA	3.55
YPL146C	oldest / core	53	0	1	0	6.19	0.186	1	0	0.15	0	SPAC22F8.09	NA	3	16	6.07
YLR386W	oldest / core	28	136	2	0	4.52	0.17	0	0	-0.21	0	SPBC25H2.03	NA	0	22	3.79
YHR047C	oldest / distant loss / WGD duplicate, fast evolving	6	9	5	0	5.83	0.163	0	0	-0.06	2.77	SPBC1921.05	lost distant to S. pombe	4	12	5.51
YHR005CA	oldest / distant loss / Pre-WGD duplicate, slow evolving	9	2	4	1	5.48	0.536	1	0	0.085	3.99	SPAC222.03c	lost distant to S. pombe	1	NA	5.78
YKL214C	ancient gain	16	43	0	0	3.81	0.186	0	0	-0.045	0	NA	NA	NA	NA	NA
YDL104C	oldest / core	0	32	1	0	4.63	0.177	0	0	-0.57	0	SPCC1259.10	NA	0	NA	3.91
YGL262W	ancient gain	1	1	0	0	0	0.403	0	0	-1.045	0	NA	NA	NA	NA	NA
YKR091W	oldest / local loss / WGD duplicate, fast evolving	5	38	12	4	3.37	0.32	0	0	-0.72	13.71	SPBC800.02	lost distant to S. pombe	0	62	3.36
YOR035C	oldest / core	13	199	4	0	4.3	0.25	0	0	-0.46	0	SPCC613.04c	NA	13	NA	4.17
YLR303W	oldest / core	9	11	11	3	1.39	0.983	0	0	0.5	0	SPBC428.11	NA	1	4	5.31
YCL005WA	oldest / local loss	3	218	0	0	0	NA	0	0	NA	15.17	SPBC1685.16	lost distant to S. pombe	0	NA	NA
YNL258C	ancient gain	10	15	4	1	5.84	0.169	1	0	-0.12	0	NA	NA	NA	NA	NA
YGR054W	oldest / core	32	32	0	0	4.84	0.329	0	0	-0.22	0	SPBC4B4.04	NA	2	135	5.71
YML004C	oldest / core	3	2	10	3	5.91	0.174	0	0	0.35	0	SPBC12C2.12c	NA	0	16	6.4
YHR131C	WGD duplicate, fast evolving	11	2	1	1	4.7	0.173	0	0	-0.18	0	NA	NA	NA	NA	NA
YPL083C	oldest / core	4	1	0	0	4.8	0.215	1	0	-0.435	0	SPCC613.09	NA	0	NA	4.98
YPL029W	oldest / core	2	70	2	0	5.15	0.138	0	0	-0.31	0	SPAC637.11	NA	0	NA	4.67
YOR294W	oldest / core	56	4	2	0	5.65	0.155	1	0	0	0	SPBC29A3.16	NA	9	NA	6.34
YKL059C	oldest / core	22	33	5	2	4.47	0.18	1	0	-0.42	0	SPBP8B7.15c	NA	0	NA	4.29
YLR088W	oldest / distant loss	6	10	1	0	5.22	0.138	1	0	0.09	3.9	SPAC1002.11	lost distant to S. pombe	0	NA	4.92
YFL039C	oldest / core	108	530	8	2	0	0.357	1	0	0.82	0	SPBC32H8.12c	NA	26	NA	7.53
YOR210W	oldest / local loss	56	3	3	0	5.29	0.319	1	0	0.28	5.01	SPAC1B3.12c	lost distant to S. pombe	9	NA	6.22
YML045W	Post-WGD duplicate, fast evolving / WGD duplicate, fast evolving	3	0	2	1	0	0.277	0	0	0.97	0	NA	NA	NA	NA	NA
YOR165W	oldest / core	11	23	1	1	5.46	0.149	0	0	0.09	0	SPAC222.14c	NA	2	44	5.1
YGR181W	oldest / core	5	78	6	2	4.06	0.174	0	0	-0.07	0	SPAC17C9.09c	NA	0	22	5.77
YFR041C	oldest / core	1	10	1	0	5.02	0.162	0	0	0.02	0	SPAC2E1P5.03	NA	0	6	6.5
YOR178C	Pre-WGD duplicate, fast evolving / WGD duplicate, slow evolving	13	9	17	4	1.79	0.286	0	0	-0.59	0	NA	NA	NA	NA	NA
YDR376W	oldest / core	3	0	2	1	5.05	0.159	1	0	-0.32	0	SPBC3B8.01c	NA	0	NA	5.5
YLR304C	oldest / core	27	8	15	6	5.82	0.295	0	0	0.455	0	SPAC24C9.06c	NA	1	NA	6.95
YDR301W	oldest / core	31	5	5	2	4.71	0.162	1	0	-0.16	0	SPBC1709.08	NA	8	NA	4.69
YOL069W	oldest / distant loss	46	5	0	0	4.52	0.257	1	0	-0.46	8.83	SPAC27F1.04c	lost distant to S. pombe	16	NA	4.71
YLR050C	oldest / local loss	2	45	3	1	4.01	0.18	0	0	-0.19	9.34	SPAC56F8.07	lost local to S. pombe	1	NA	4.82
YDR074W	oldest / core	15	143	10	4	5.43	0.201	0	0	-0.15	0	SPAC3G6.09c	NA	1	18	4.98
YER038C	oldest / distant loss	4	0	5	2	4.13	0.24	1	0	-0.63	12.92	SPAC11E3.08c	lost distant to S. pombe	7	88	4.03
YLR306W	oldest / local loss	4	20	3	0	0	0.225	0	0	-0.415	3.16	SPCC777.10c	lost distant to S. pombe	0	NA	3.88
YPR151C	ancient gain	2	18	20	4	1.1	0.403	0	0	-0.78	0	NA	NA	NA	NA	NA
YKL179C	oldest / core	4	20	12	1	5.73	0.153	0	0	-0.23	0	SPCC364.04c	NA	1	9	3.84
YDL103C	oldest / distant loss	7	30	0	0	5.32	0.249	1	0	-0.01	2.6	SPBC1289.08	lost distant to S. pombe	0	NA	4.71
YER125W	oldest / core	155	122	7	4	4.77	0.18	1	0	0	0	SPAC11G7.02	NA	10	39	6.33
YMR319C	oldest / distant loss	19	19	20	9	6.37	0.286	0	0	-0.15	10.22	SPBP26C9.03c	lost distant to S. pombe	0	NA	3.93
YML132W	ancient gain / WGD duplicate, fast evolving	10	1	17	6	5.96	0.15	0	0	0.51	0	NA	NA	NA	NA	NA
YBL086C	oldest	4	11	2	0	4.63	0.243	0	0	-0.53	0	SPCC1494.08c	lost distant to S. pombe	0	36	4.51
YDR077W	ancient gain / WGD duplicate, fast evolving	5	18	34	10	6.36	0.184	0	0	0.81	0	NA	NA	NA	NA	NA
YGL019W	oldest / core / Pre-WGD duplicate, fast evolving	60	187	0	0	5.29	0.158	0	0	-0.02	0	SPBC2G5.02c	NA	16	64	4.97
YOR127W	oldest / core / WGD duplicate, slow evolving	21	48	2	0	5.14	0.189	0	0	-0.31	0	SPBC28E12.03	lost distant to S. pombe	7	NA	4.02
YOR051C	oldest	5	4	1	0	6.17	0.153	0	0	0.32	0	SPCC4B3.07	lost distant to S. pombe	1	19	5.9
YOL026C	oldest / local loss	2	0	3	1	4.06	0.146	1	0	-0.08	7.19	SPBC713.08	lost distant to S. pombe	0	NA	5.2
YLL036C	oldest / core	119	39	0	0	5.12	0.449	1	0	-0.65	0	SPAC29A4.08c	NA	84	3	6.58
YGR149W	oldest / core	3	2	10	5	4.37	0.243	0	0	-0.16	0	SPBC776.05	NA	1	NA	3.44
YML055W	oldest / distant loss	16	30	3	1	4.95	0.204	0	0	0.13	3.99	SPAC1071.04c	lost distant to S. pombe	0	19	5.17
YDL048C	ancient gain / WGD duplicate, fast evolving	3	15	11	2	2.83	0.282	0	0	-0.24	0	NA	NA	NA	NA	NA
YER012W	oldest / core	100	32	5	1	4.7	0.249	1	0	0.54	0	SPAC31A2.04c	NA	2	NA	6.4
YDR007W	ancient gain	5	18	4	0	5.28	0.181	0	0	-0.07	0	NA	NA	NA	NA	NA
YIL064W	oldest / core	3	14	1	0	5.38	0.158	0	0	0.06	0	SPBC839.14c	NA	0	NA	3.74
YBR067C	recent gain	1	8	16	2	5.7	0.25	0	0	-0.035	0	NA	NA	NA	NA	NA
YGL112C	oldest / core	69	82	0	0	5.53	0.138	1	0	-0.02	0	SPCC16C4.18c	NA	10	NA	4.96
YLL012W	WGD duplicate, fast evolving	4	3	1	0	3.83	0.191	0	0	-0.485	0	NA	NA	NA	NA	NA
YLL006W	oldest / core	11	85	5	1	4.09	0.168	0	0	-0.31	0	SPBC27B12.01c	NA	0	NA	3.85
YIL023C	oldest / distant loss	3	20	4	2	5.3	0.188	0	0	-0.35	6.46	SPAP8A3.03	lost distant to S. pombe	1	14	5.99
YGL127C	oldest / local loss	35	256	3	0	3.22	0.249	0	0	-0.26	3.3	SPCP31B10.03c	lost distant to S. pombe	1	NA	4.77
YJL094C	oldest / distant loss	3	15	5	1	4.89	0.182	0	0	-0.16	10.27	SPAC105.01c	lost local to S. pombe	0	3	4.45
YDR171W	oldest / distant loss / Pre-WGD duplicate, fast evolving	46	6	26	4	4.06	0.257	0	0	-0.27	6.82	SPBC3E7.02c	lost distant to S. pombe	14	5	5.24
YOL066C	oldest / core / WGD duplicate, slow evolving	1	1	0	0	5	0.241	1	0	-0.45	0	SPCC4G3.16	lost distant to S. pombe	0	NA	3.74
YJR135C	ancient gain	21	62	3	0	4.39	0.227	0	0	-0.65	0	NA	NA	NA	NA	NA
YBR033W	oldest / local loss	2	45	2	1	2.2	0.268	0	0	-0.89	13.71	SPCC162.08c	lost distant to S. pombe	18	2	3.88
YGL147C	oldest / local loss / WGD duplicate, slow evolving	72	22	12	5	8.34	0.301	0	0	0.995	3.16	SPCC613.06	lost distant to S. pombe	2	NA	8.18
YPR022C	oldest / distant loss	5	7	2	0	5.04	0.199	0	0	-0.18	3.41	SPBC1198.04c	lost distant to S. pombe	1	NA	3.96
YLR074C	oldest / distant loss	69	5	7	3	5.25	0.204	0	0	-0.15	2.77	SPAC19B12.11c	lost distant to S. pombe	0	85	6.11
YJR064W	oldest / core	23	2	3	0	6.92	0.142	1	0	0.29	0	SPAC1420.02c	NA	3	NA	7.08
YPL040C	oldest / distant loss	4	6	3	1	4.11	0.273	0	0	-0.5	2.77	SPCC18B5.08c	lost distant to S. pombe	0	NA	4.04
YBL017C	oldest / core / Pre-WGD duplicate, fast evolving	28	46	4	0	5.73	0.179	0	0	0.11	0	SPBC16C6.06	lost distant to S. pombe	4	NA	4.63
YIR011C	oldest / core	5	5	1	0	5.96	0.157	1	0	-0.1	0	SPAC17C9.13c	NA	4	NA	6.02
YER161C	oldest / distant loss	38	106	4	1	4.73	0.198	0	1	-0.32	2.6	SPCC1393.02c	lost distant to S. pombe	0	13	4.86
YOL021C	oldest / core	36	17	3	0	5.26	0.164	1	0	-0.05	0	SPBC26H8.10	NA	21	NA	5.41
YGL119W	oldest / core	5	3	2	1	5.55	0.267	0	0	-0.53	0	SPBC2D10.18	NA	0	NA	4.94
YHR006W	ancient gain / WGD duplicate, fast evolving	1	37	5	1	5.29	0.169	0	1	-0.185	0	NA	NA	NA	NA	NA
YPR185W	oldest / core	11	49	2	0	4.22	0.17	0	0	-0.3	0	SPAC4F10.07c	NA	1	64	3.77
YIR015W	oldest / local loss	10	2	3	0	3.69	0.263	1	0	-0.56	7.59	SPBC1105.16c	lost distant to S. pombe	0	NA	4.26
YPR181C	oldest / core	46	30	4	1	5.14	0.178	1	0	0.34	0	SPCC31H12.07	NA	1	NA	5.91
YJR021C	ancient gain	10	10	1	0	0	0.199	0	0	-0.63	0	NA	NA	NA	NA	NA
YCR046C	oldest / local loss	33	5	0	0	3.37	0.204	0	0	-0.475	5.19	SPAC343.02	lost distant to S. pombe	0	NA	5.69
YJL038C	recent gain	1	2	6	2	1.61	0.248	0	0	-0.86	0	NA	NA	NA	NA	NA
YLR167W	oldest / local loss	14	6	10	2	8.85	0.348	1	0	0.56	3.16	SPAC6G10.11c	lost distant to S. pombe	2	NA	9.96
YKR016W	oldest / core	2	18	2	0	5.02	0.184	0	0	-0.11	0	SPBC3E7.05c	NA	0	4	5.26
YMR117C	oldest / distant loss	60	93	4	2	4.16	0.234	1	0	-0.83	2.6	SPBC336.08	lost distant to S. pombe	6	NA	4.04
YDR161W	oldest / core	8	2	0	0	5.9	0.237	0	0	0.07	0	SPBC16D10.01c	NA	7	NA	5.39
YDR033W	oldest / distant loss / Pre-WGD duplicate, slow evolving	11	39	6	1	6.36	0.677	0	0	-0.26	18.28	SPCC31H12.02c	lost distant to S. pombe	0	38	3.86
YAL062W	oldest / distant loss / WGD duplicate, fast evolving	12	7	23	7	3.26	0.268	0	0	-0.34	3.41	SPCC622.12c	lost distant to S. pombe	0	40	6.92
YEL003W	oldest / core	7	425	1	1	0	0.212	0	0	0.03	0	SPAC227.10	NA	1	20	5.44
YGR007W	oldest / core	0	10	2	0	5.4	0.155	0	0	-0.18	0	SPAC15E1.05c	NA	0	NA	4.16
YCR036W	oldest / core	3	25	1	0	5.59	0.249	0	0	-0.12	0	SPBC16G5.02c	NA	0	14	4.23
YBR250W	ancient gain	2	4	7	2	2.94	0.288	0	0	-0.855	0	NA	NA	NA	NA	NA
YNL190W	ancient gain	3	10	3	0	4.33	0.223	0	0	0.515	0	NA	NA	NA	NA	NA
YOL007C	ancient gain	3	5	8	0	4.23	0.261	0	0	-0.11	0	NA	NA	NA	NA	NA
YBL059W	ancient gain / WGD duplicate, fast evolving	1	15	10	0	0	0.181	0	0	-0.59	0	NA	NA	NA	NA	NA
YLR125W	recent gain	7	2	5	0	1.95	0.254	0	0	-0.83	0	NA	NA	NA	NA	NA
YLR307CA	ancient gain	0	1	0	0	0.69	NA	0	0	NA	0	NA	NA	NA	NA	NA
YOR157C	oldest / core	26	27	2	0	5	0.162	1	0	0.04	0	SPAC23D3.07	NA	2	NA	6.59
YER054C	Pre-WGD duplicate, fast evolving / WGD duplicate, fast evolving	17	5	11	4	3.18	0.19	0	0	-0.85	0	NA	NA	NA	NA	NA
YDL204W	oldest / local loss / WGD duplicate, fast evolving	10	4	8	0	3.33	0.226	0	0	-0.56	3.43	SPBC31A8.01c	lost distant to S. pombe	18	30	6.91
YKL089W	oldest / core	25	26	1	0	4.98	0.176	1	0	-0.46	0	SPBC1861.01c	NA	3	NA	3.55
YLR129W	oldest / core	44	0	3	0	6.64	0.128	1	0	0.07	0	SPBC3D6.12	NA	1	NA	5.47
YPL141C	oldest / core / WGD duplicate, slow evolving	87	20	3	2	4.14	0.188	0	0	-0.43	0	SPAC110.01	NA	1	NA	4.39
YLR467W	Post-WGD duplicate, slow evolving / WGD duplicate, slow evolving	2	0	22	5	7.28	0.297	0	0	0.265	0	NA	NA	NA	NA	NA
YCL008C	oldest / local loss	19	73	2	0	3.3	0.211	0	0	-0.65	9.34	SPAC11H11.01	lost distant to S. pombe	3	18	3.9
YKL007W	oldest / core	19	44	9	3	5.28	0.136	0	0	0.215	0	SPAC12B10.07	NA	4	14	6.27
YLR005W	oldest / core	17	68	4	1	5.35	0.166	1	0	-0.29	0	SPCC1682.07	NA	4	NA	4.67
YER034W	ancient gain	3	3	6	3	3.83	0.17	0	0	-0.52	0	NA	NA	NA	NA	NA
YER111C	oldest / core / Pre-WGD duplicate, fast evolving	18	321	11	4	4.47	0.262	0	1	-0.33	0	SPBC725.16	NA	4	480	4.63
YDR394W	oldest / core	72	51	4	0	6.04	0.14	1	0	0.235	0	SPCC576.10c	NA	12	NA	5.33
YGL180W	oldest / core	201	93	7	1	2.83	0.189	0	0	-0.64	0	SPCC63.08c	NA	1	50	3.52
YDR251W	oldest / Pre-WGD duplicate, fast evolving / WGD duplicate, fast evolving	10	9	3	2	4.76	0.165	0	0	-0.08	0	SPCC1902.02	lost distant to S. pombe	6	NA	3.81
YGR113W	oldest / core	30	62	4	1	5.08	0.186	1	0	-0.36	0	SPAC589.08c	NA	8	127	3.97
YKR088C	oldest / core	16	12	1	1	5.34	0.159	0	0	0.05	0	SPBC1711.09c	NA	0	NA	5.1
YGR253C	oldest / core	31	31	11	1	6.14	0.155	1	0	0.39	0	SPAC323.02c	NA	6	NA	6
YDL160CA	oldest / local loss	2	1	0	0	3.89	NA	0	0	NA	13.12	SPCC576.12c	lost distant to S. pombe	1	56	3.96
YOR368W	oldest / core	12	84	4	0	4.8	0.169	0	0	-0.49	0	SPAC1952.07	NA	7	64	4.7
YEL005C	ancient gain	6	2	7	1	3.43	0.178	0	0	-0.57	0	NA	NA	NA	NA	NA
YJL200C	oldest / core / Pre-WGD duplicate, slow evolving	4	1	7	1	5.98	0.182	0	0	0.2	0	SPBP4H10.15	NA	2	NA	5.9
YDR210W	oldest / local loss / Pre-WGD duplicate, slow evolving	0	18	8	0	5.29	0.751	0	0	-0.96	15.74	SPBC649.04	lost distant to S. pombe	1	NA	6.77
YDR248C	oldest / local loss	2	45	2	0	4.73	0.244	0	0	-0.06	3.16	SPAC4G9.12	lost distant to S. pombe	1	9	6.1
YJR105W	oldest / core	11	86	7	2	6.67	0.239	0	0	0.61	0	SPCC338.14	NA	0	27	6.56
YGL129C	oldest / core	36	1	0	0	4.8	0.162	0	0	-0.13	0	SPBC29A3.15c	NA	1	NA	4.87
YHR099W	oldest / core	57	113	5	3	5.06	0.227	0	0	-0.4	0	SPAC1F5.11c	NA	11	NA	4.42
YPR114W	oldest / distant loss / Pre-WGD duplicate, fast evolving	2	16	2	0	4.52	0.147	0	0	0.03	12.92	SPAC17A2.02c	lost distant to S. pombe	0	NA	7.11
YKL150W	oldest / core	8	12	9	3	0	0.163	0	0	0.18	0	SPAC17H9.12c	NA	3	9	5.97
YMR317W	ancient gain / Post-WGD duplicate, fast evolving / WGD duplicate, fast evolving	2	5	2	0	3.43	0.352	0	0	-0.66	0	NA	NA	NA	NA	NA
YPL125W	oldest / distant loss	20	57	1	0	5.45	0.291	0	0	-0.17	4.74	SPCC1322.06	lost distant to S. pombe	0	31	3.69
YHL012W	oldest / local loss / Post-WGD duplicate, fast evolving	4	9	6	1	2.83	0.22	0	0	-0.8	3.16	SPCC1322.04	lost distant to S. pombe	3	NA	6.73
YGR217W	oldest / core	3	28	4	0	4.62	0.218	0	0	-0.27	0	SPAC6F6.01	NA	0	33	4.46
YNL178W	oldest / core	121	1	21	7	8.53	0.265	1	0	0.915	0	SPBC16G5.14c	NA	7	32	8.62
YOL151W	oldest / distant loss / Post-WGD duplicate, fast evolving / Post-WGD duplicate, slow evolving	3	12	26	8	5.15	0.27	0	0	-0.23	10.02	SPBC1773.04	lost distant to S. pombe	0	4	6.07
YOR174W	oldest	54	37	3	0	5.47	0.177	1	0	-0.36	0	SPBC1105.06	lost distant to S. pombe	10	NA	4.03
YMR211W	oldest / core	1	1	1	0	5.38	0.239	1	0	-0.37	0	SPAC30C2.06c	NA	0	NA	4.84
YIL090W	oldest / core	0	220	3	1	4.82	0.182	0	0	0.04	0	SPAC23C11.01	NA	0	5	4.37
YJL031C	oldest / core	3	1	7	2	0	0.177	1	0	-0.195	0	SPCC1620.05	NA	0	NA	3.3
YPR122W	ancient gain	4	47	7	0	5.34	0.299	0	0	-0.65	0	NA	NA	NA	NA	NA
YNL078W	ancient gain	32	7	10	5	4.62	0.219	0	0	-0.425	0	NA	NA	NA	NA	NA
YIL114C	oldest / distant loss / WGD duplicate, fast evolving	8	2	4	0	5.03	0.355	0	0	-0.485	4.47	SPAC1635.01	lost distant to S. pombe	1	NA	7.13
YKR082W	oldest / core	26	245	1	1	5.73	0.215	0	0	-0.02	0	SPBP35G2.06c	NA	1	6	4.22
YKL006W	oldest / local loss / WGD duplicate, fast evolving	15	117	11	2	0	0.389	0	0	0.18	9.09	SPAC1805.13	lost distant to S. pombe	3	NA	8.37
YPL002C	oldest / core	13	36	0	0	4.96	0.164	0	0	-0.38	0	SPBC651.05c	NA	1	70	4.31
YKL047W	oldest / core	5	4	1	0	5.06	0.158	0	0	-0.21	0	SPBC119.16c	NA	1	1	4.1
YGR172C	oldest / core	27	22	2	0	4.86	0.175	1	0	0.095	0	SPCC61.04c	NA	0	NA	4.61
YBR037C	oldest / core / WGD duplicate, slow evolving	6	34	3	1	3.83	0.257	0	0	-0.55	0	SPBC119.06	NA	0	NA	5.37
YER020W	oldest / core	49	18	2	0	4.34	0.169	0	0	-0.21	0	SPAC23H3.13c	NA	4	64	5.32
YBR038W	oldest / core / Pre-WGD duplicate, fast evolving	7	1	8	1	4.33	0.225	1	0	-0.265	0	SPBC1709.01	NA	9	6	3.7
YMR118C	oldest / local loss / WGD duplicate, slow evolving	2	2	6	0	0	0.157	0	0	-0.65	7.86	SPCC330.12c	lost distant to S. pombe	0	31	3.32
YMR101C	oldest / core / Pre-WGD duplicate, fast evolving	2	3	5	1	3.14	0.378	0	0	-0.95	0	SPAC4D7.04c	NA	1	NA	5.61
YHR085W	oldest / core	20	4	3	0	5.9	0.155	1	0	-0.22	0	SPCC1393.06c	NA	1	NA	4.53
YDR395W	oldest / core / Pre-WGD duplicate, fast evolving	23	40	0	0	5.91	0.124	0	0	0.205	0	SPCC550.11	NA	3	45	5.74
YPL052W	ancient gain	1	6	0	0	0	0.18	0	0	-0.3	0	NA	NA	NA	NA	NA
YFL055W	oldest / local loss / Pre-WGD duplicate, fast evolving / WGD duplicate, fast evolving	1	2	3	1	3.26	0.263	0	0	-1	9.89	SPAC1039.09	lost distant to S. pombe	0	NA	3.95
YNL212W	oldest / core	11	0	5	1	5.25	0.188	0	0	-0.27	0	SPBC1685.14c	NA	0	5	3.56
YLR001C	oldest	3	6	2	1	3.97	0.168	0	0	-0.29	0	SPAC22H12.05c	lost distant to S. pombe	0	22	4.26
YBR161W	oldest / local loss / WGD duplicate, fast evolving	5	4	4	1	4.75	0.163	0	0	-0.23	6.66	SPCC4F11.04c	lost distant to S. pombe	0	NA	3.07
YAL036C	oldest / core	18	8	5	1	5.92	0.176	0	0	0.29	0	SPAC9.07c	NA	3	45	4.32
YDR472W	oldest / core	15	40	7	2	5.08	0.151	1	0	-0.17	0	SPBC1718.05	NA	0	NA	3.4
YGR076C	oldest / core	8	1	1	1	4.22	0.164	0	0	-0.19	0	SPAC1952.14c	NA	0	NA	6.05
YHR004C	oldest / core	3	80	1	1	5.03	0.159	0	0	-0.41	0	SPBC3B8.10c	NA	0	91	3.93
YGL041WA	oldest / local loss	1	0	0	0	4.04	NA	0	0	NA	6.87	SPAPB1A10.16	lost distant to S. pombe	0	NA	NA
YFL017WA	oldest / local loss / Pre-WGD duplicate, fast evolving	44	3	3	2	3.87	0.432	0	0	-0.14	13.25	SPCC285.12	lost distant to S. pombe	7	NA	5.67
YBR200W	oldest / core	79	343	5	3	4.99	0.167	0	0	-0.18	0	SPAC22H10.07	NA	7	NA	4.28
YBR208C	ancient gain	7	5	10	4	4.94	0.207	0	0	-0.52	0	NA	NA	NA	NA	NA
YPL076W	oldest / core	63	8	1	0	3.22	0.202	1	0	-0.71	0	SPCC550.04c	NA	1	NA	4.11
YLR066W	oldest / local loss	5	2	6	1	4.91	0.206	1	0	0.25	5.32	SPAC56F8.11	lost distant to S. pombe	0	NA	5.45
YNL095C	ancient gain / Pre-WGD duplicate, fast evolving / WGD duplicate, slow evolving	2	14	3	2	4.23	0.159	0	0	-0.425	0	NA	NA	NA	NA	NA
YHR020W	oldest / core	23	37	5	1	6.68	0.527	1	0	-0.62	0	SPBC19C7.06	NA	1	NA	6.78
YCR098C	oldest / local loss	5	6	15	6	4.3	0.322	0	0	-1.01	4.33	SPBC1271.09	lost distant to S. pombe	0	6	3.71
YGL261C	recent gain / Post-WGD duplicate, fast evolving	0	7	10	1	1.61	0.201	0	0	-0.46	0	NA	NA	NA	NA	NA
YFL034W	oldest / core	13	8	6	3	4.38	0.234	0	0	-0.47	0	SPAC6F6.13c	NA	0	NA	5.05
YLR223C	oldest / local loss / WGD duplicate, slow evolving	23	4	4	1	5.86	0.248	1	1	-0.06	3.16	SPAC22H10.11c	lost distant to S. pombe	3	NA	5.54
YML009C	oldest / local loss	5	21	2	0	4.45	0.225	0	0	0.04	5.69	SPBC4F6.08c	lost distant to S. pombe	0	36	NA
YOR330C	oldest / core	1	30	1	0	5.14	0.26	0	0	-0.48	0	SPCC24B10.22	NA	1	NA	3.53
YBR193C	oldest / core	40	103	0	0	3.91	0.155	1	0	-0.32	0	SPBC21.04	NA	9	NA	4.9
YJL132W	ancient gain	2	8	4	1	4.53	0.163	0	0	-0.58	0	NA	NA	NA	NA	NA
YPR019W	oldest / core	45	13	4	1	5.17	0.151	1	0	-0.16	0	SPCC16A11.17	NA	10	NA	3.91
YPL049C	ancient gain	46	12	5	2	5	0.347	0	0	-0.4	0	NA	NA	NA	NA	NA
YCL066W	Pre-WGD duplicate, slow evolving	6	0	8	0	1.61	0.274	0	1	-0.84	0	NA	NA	NA	NA	NA
YHR067W	oldest / local loss	2	94	6	1	4.26	0.231	0	0	-0.245	3.16	SPBC1105.15c	lost distant to S. pombe	1	NA	4.13
YAL003W	oldest / distant loss	12	33	9	3	0	0.439	1	0	0.83	6.08	SPCC1450.04	lost distant to S. pombe	5	NA	7.89
YGL058W	oldest / core	24	318	2	1	5.23	0.146	0	0	-0.025	0	SPAC18B11.07c	NA	6	NA	5.9
YLL046C	oldest / local loss / WGD duplicate, fast evolving	0	20	5	1	3.91	0.407	0	0	-0.81	6.85	SPBC660.11	lost distant to S. pombe	10	68	6.15
YLR053C	ancient gain	1	8	8	0	1.39	0.199	0	0	-0.71	0	NA	NA	NA	NA	NA
YNL001W	oldest / core / WGD duplicate, slow evolving	11	35	7	0	5.96	0.174	0	0	0.055	0	SPCC18B5.06	lost distant to S. pombe	2	14	4.61
YLR270W	oldest / local loss / WGD duplicate, slow evolving	9	9	4	0	3.81	0.169	0	0	-0.1	3.16	SPBP4H10.20	lost distant to S. pombe	0	NA	4.36
YHR037W	oldest / core	3	6	11	1	4.38	0.196	0	0	-0.21	0	SPBC24C6.04	NA	2	18	7.19
YDL229W	oldest / distant loss / WGD duplicate, slow evolving	374	53	4	2	8.24	0.366	0	0	0.91	8.83	SPBC1709.05	lost distant to S. pombe	6	NA	8.82
YLR182W	oldest / core	32	301	0	0	5.2	0.182	0	1	-0.26	0	SPBC336.12c	NA	16	17	4.44
YGR036C	oldest / local loss	1	25	4	0	4.52	0.173	0	0	-0.46	3.3	SPBC530.12c	lost distant to S. pombe	0	NA	5.26
YBR203W	ancient gain	4	0	2	0	3.04	0.276	0	0	-0.91	0	NA	NA	NA	NA	NA
YLR442C	oldest / core / WGD duplicate, fast evolving	40	42	1	0	5.35	0.209	0	0	-0.43	0	SPBC29A10.15	NA	14	NA	4.83
YDR082W	oldest / distant loss	5	12	0	0	5.24	0.267	1	0	-0.45	8.83	SPBC409.12c	lost distant to S. pombe	2	15	4.03
YNL116W	oldest / core / WGD duplicate, fast evolving	19	20	2	1	4.29	0.173	0	0	-0.39	0	SPAC17G8.10c	lost distant to S. pombe	20	13	4.16
YNL293W	oldest / core / WGD duplicate, slow evolving	25	17	5	3	5.25	0.191	0	0	-0.45	0	SPCC4G3.09c	lost distant to S. pombe	0	NA	4.2
YMR204C	ancient gain	5	13	1	1	3.99	0.213	0	0	-0.74	0	NA	NA	NA	NA	NA
YCL047C	oldest / distant loss	1	1	1	1	4.85	0.467	0	0	-0.67	2.6	SPAC694.03	lost distant to S. pombe	0	4	3.94
YKR049C	oldest / local loss	2	16	6	0	3.95	0.154	0	0	-0.335	15.56	SPAC25B8.18	lost local to S. pombe	0	NA	4.29
YCL073C	oldest / local loss / Post-WGD duplicate, fast evolving	2	0	1	0	1.95	0.299	0	0	-0.56	11.1	SPCC61.01c	lost distant to S. pombe	0	NA	3.93
YKL185W	ancient gain	23	12	4	3	5.35	0.147	0	1	0.15	0	NA	NA	NA	NA	NA
YGL021W	oldest / local loss / Post-WGD duplicate, slow evolving	3	4	4	2	5.38	0.162	0	0	0	8.67	SPAC23C4.03	lost distant to S. pombe	2	11	6.01
YNL326C	oldest / core / Pre-WGD duplicate, slow evolving	7	0	3	0	4.62	0.206	0	0	-0.21	0	SPBC2F12.15c	NA	0	38	3.24
YPL074W	oldest / distant loss / Pre-WGD duplicate, slow evolving	9	12	4	0	5.69	0.371	0	0	-0.26	6.46	SPAC328.04	lost distant to S. pombe	13	17	3.98
YOR039W	oldest / core / Pre-WGD duplicate, slow evolving	51	193	4	3	5.41	0.149	0	0	0.29	0	SPBC2G5.02c	NA	16	64	4.97
YIR006C	oldest / core	24	23	4	1	5.11	0.179	1	0	-0.1	0	SPAC25G10.09c	NA	4	NA	5.69
YHR074W	oldest / core	8	1	1	0	5.31	0.192	1	0	0.12	0	SPCC553.02	NA	1	NA	4.83
YDR225W	oldest / core / WGD duplicate, slow evolving	79	269	5	1	7.69	0.209	0	0	0.69	0	SPCC622.08c	lost distant to S. pombe	10	32	6.99
YOL036W	ancient gain / WGD duplicate, slow evolving	8	17	1	1	4.78	0.255	0	0	-0.25	0	NA	NA	NA	NA	NA
YDR099W	oldest / core / WGD duplicate, fast evolving	80	57	2	0	0	0.153	0	0	0.315	0	SPAC17A2.13c	NA	18	18	6.66
YJR091C	oldest / core / WGD duplicate, slow evolving	31	19	8	3	4.03	0.18	0	0	-0.05	0	SPBC56F2.08c	NA	1	156	5.52
YPL130W	recent gain	1	54	6	1	2.56	0.505	0	0	-1	0	NA	NA	NA	NA	NA
YGL144C	oldest / core / Pre-WGD duplicate, fast evolving / WGD duplicate, slow evolving	4	19	2	0	4.7	0.19	0	0	-0.55	0	SPAC4A8.10	NA	0	36	5.36
YHR023W	oldest / core	25	58	7	0	5.45	0.438	1	0	-0.21	0	SPCC645.05c	NA	12	NA	4.04
YDR286C	ancient gain	1	2	10	2	3.85	0.194	0	0	-0.36	0	NA	NA	NA	NA	NA
YJR129C	oldest	1	5	4	0	3.93	0.25	0	0	-0.61	0	SPAC3A11.03	lost distant to S. pombe	0	NA	4.4
YOR387C	oldest / local loss / WGD duplicate, fast evolving	0	0	8	2	1.39	0.221	0	0	-0.74	14.78	SPBPB2B2.15	lost local to S. pombe	1	NA	2.99
YDR516C	oldest / core / WGD duplicate, fast evolving	9	62	8	1	4.67	0.242	0	0	-0.125	0	SPAC4F8.07c	NA	4	NA	7.97
YOL052CA	recent gain	2	0	25	8	1.95	0.321	0	0	-0.59	0	NA	NA	NA	NA	NA
YJL173C	oldest / distant loss	25	1	5	2	4.37	0.248	1	0	0.13	12.92	SPCC23B6.05c	lost distant to S. pombe	1	44	2.7
YOR209C	oldest / core	11	127	3	0	6.1	0.149	0	0	0.28	0	SPAC1486.06	NA	0	NA	5.99
YOL053W	ancient gain	3	27	2	0	4.85	0.181	0	0	-0.53	0	NA	NA	NA	NA	NA
YLR220W	oldest / core	5	16	7	3	5.32	0.166	0	0	-0.065	0	SPBC1683.10c	NA	1	6	5.58
YML018C	oldest / core / WGD duplicate, slow evolving	8	3	2	0	5.92	0.167	0	0	0.19	0	SPBC405.03c	NA	0	1	4.66
YKL144C	oldest / distant loss	20	37	3	1	5.43	0.166	1	0	-0.07	3.64	SPBC2G5.07c	lost distant to S. pombe	4	NA	5.44
YHR026W	oldest / core	36	13	2	1	5.77	0.156	0	0	0.46	0	SPAC2C4.13	NA	0	NA	5.88
YOR180C	WGD duplicate, fast evolving	2	7	6	0	4.03	0.258	0	0	-0.7	0	NA	NA	NA	NA	NA
YNL099C	oldest / core / Pre-WGD duplicate, fast evolving	7	92	0	0	4.99	0.158	0	0	-0.06	0	SPBC17A3.03c	NA	0	26	4.23
YAL005C	oldest / distant loss / Post-WGD duplicate, fast evolving / WGD duplicate, fast evolving	212	27	18	6	7.37	0.48	0	0	0.82	12.92	SPAC13G7.02c	lost distant to S. pombe	7	38	8.11
YHR013C	oldest / core	29	278	3	1	4.19	0.172	0	0	0.03	0	SPAC15E1.08	NA	2	NA	6.11
YGL173C	oldest / distant loss	75	327	3	0	5.7	0.159	0	0	0.27	2.77	SPAC17A5.14	lost distant to S. pombe	9	NA	5.51
YOR334W	oldest / core / Pre-WGD duplicate, fast evolving	3	24	0	0	4.68	0.331	0	0	0.03	0	SPBC25H2.08c	NA	0	NA	4.18
YDL180W	ancient gain	2	34	8	1	5.35	0.182	0	0	-0.25	0	NA	NA	NA	NA	NA
YOR275C	oldest / core	7	146	2	0	4.45	0.161	0	0	-0.305	0	SPAC2G11.05c	NA	1	NA	3.88
YFL016C	oldest / core	11	4	12	3	5.17	0.206	0	0	-0.13	0	SPCC4G3.14	NA	0	NA	4.21
YDR500C	oldest / local loss / WGD duplicate, slow evolving	2	10	14	9	0	0.306	0	0	0.62	10.14	SPCC1223.05c	lost distant to S. pombe	0	20	7.76
YMR090W	oldest / distant loss	2	0	7	3	4.43	0.186	0	0	-0.48	3.41	SPBC216.03	lost distant to S. pombe	0	NA	5.14
YNR056C	oldest / local loss / Pre-WGD duplicate, fast evolving	3	0	8	1	2.2	0.229	0	0	-0.69	7.12	SPAC1039.01	lost distant to S. pombe	1	NA	4.98
YDR320CA	oldest / local loss	26	1	0	0	4.53	NA	1	0	NA	11.75	SPBC3B9.22c	lost distant to S. pombe	0	125	NA
YMR174C	recent gain	3	3	15	2	1.61	0.279	0	0	-0.585	0	NA	NA	NA	NA	NA
YOR032C	ancient gain	6	7	23	5	1.79	0.301	0	1	-0.73	0	NA	NA	NA	NA	NA
YKL043W	WGD duplicate, slow evolving	4	12	20	5	3.89	0.184	0	1	-0.54	0	NA	NA	NA	NA	NA
YPL092W	oldest / local loss	4	6	8	1	5.75	0.175	0	0	-0.23	6.73	SPBPB10D8.06c	lost local to S. pombe	0	12	NA
YDR242W	oldest / local loss	2	2	2	0	4.3	0.265	0	0	-0.56	4.75	SPCC550.07	lost local to S. pombe	0	16	3.79
YJR050W	oldest / core	18	42	2	0	5.01	0.216	0	0	-0.285	0	SPBC32F12.05c	NA	10	6	4.79
YIL031W	oldest / core	8	21	3	0	4.26	0.187	1	0	-0.395	0	SPAC17A5.07c	NA	44	58	4.51
YOL006C	oldest / local loss	38	205	3	1	5.91	0.216	0	0	-0.135	3.16	SPBC1703.14c	lost distant to S. pombe	4	50	4.78
YGL018C	oldest / distant loss	4	26	1	0	2.94	0.217	1	0	-0.53	3.99	SPAC144.08	lost distant to S. pombe	0	NA	4.72
YBR097W	oldest / core	8	19	3	1	4.55	0.302	0	0	-0.41	0	SPBC119.07	NA	0	NA	4.29
YDR337W	oldest / core	36	0	1	0	5.07	0.137	0	0	-0.145	0	SPBC11B10.04c	NA	0	NA	4.44
YNR052C	oldest / distant loss	41	173	0	0	5.04	0.258	0	0	-0.08	8.83	SPCC18.06c	lost distant to S. pombe	7	NA	4.43
YOR159C	oldest / local loss	34	1	0	0	4.63	0.161	1	0	-0.13	3.16	SPBC11G11.06c	lost distant to S. pombe	15	NA	4.21
YDR506C	oldest / local loss / Pre-WGD duplicate, fast evolving	4	11	2	0	3.43	0.316	0	0	-0.24	10.34	SPAC1F7.08	lost distant to S. pombe	0	15	5.71
YJR135WA	oldest / local loss	3	0	1	0	4.22	NA	0	0	NA	3.11	SPAC13G6.04	lost distant to S. pombe	0	NA	5.01
YOR125C	oldest / core	9	57	4	0	4.72	0.207	0	0	-0.34	0	SPBC337.15c	NA	0	NA	4.28
YGR026W	oldest / core / Pre-WGD duplicate, slow evolving	2	4	0	0	5.08	0.208	0	0	0.415	0	SPBC1539.04	lost distant to S. pombe	2	NA	5.7
YOR095C	oldest / core	7	2	13	2	6.42	0.133	1	0	0.26	0	SPAC144.12	NA	1	NA	7.14
YOR301W	oldest / core	9	5	4	0	3.85	0.216	0	0	-0.51	0	SPAC23G3.05c	NA	0	8	4.68
YPR043W	oldest / distant loss / WGD duplicate, slow evolving	10	52	8	1	0	0.652	0	0	-0.65	10.03	SPBC83.02c	lost distant to S. pombe	1	58	8.43
YOR111W	oldest / local loss	7	1	0	0	4.47	0.212	0	0	-0.33	3.3	SPAC3G6.03c	lost distant to S. pombe	6	NA	5.29
YLR132C	oldest / local loss	11	2	2	0	3.3	0.226	1	0	-0.47	9.49	SPAC23C11.10	lost distant to S. pombe	0	NA	3.35
YNL316C	oldest / distant loss	5	0	0	0	4.53	0.204	0	0	-0.26	2.77	SPBC30D10.16	lost distant to S. pombe	0	6	4.06
YKR076W	oldest / distant loss / Pre-WGD duplicate, slow evolving	2	3	13	6	1.95	0.295	0	0	-0.33	3.41	SPCC1281.07c	lost local to S. pombe	0	7	4.33
YLR056W	oldest / core	20	193	15	4	6.05	0.345	0	0	0.44	0	SPBC27B12.03c	NA	0	NA	5.52
YHR211W	ancient gain / Post-WGD duplicate, fast evolving / WGD duplicate, fast evolving	4	0	7	1	3.87	0.272	0	0	-0.64	0	NA	NA	NA	NA	NA
YNL268W	oldest / distant loss / Pre-WGD duplicate, fast evolving	7	13	4	0	5.6	0.485	0	0	0.3	6.46	SPAC1039.09	lost distant to S. pombe	0	NA	3.95
YMR286W	oldest / local loss	1	3	2	0	4.36	0.228	0	0	-0.03	3.3	SPCC1919.08c	lost local to S. pombe	0	NA	4.5
YMR230W	oldest / distant loss / WGD duplicate, fast evolving	24	14	11	4	0	0.402	0	0	-0.06	8.03	SPBP22H7.08	lost distant to S. pombe	3	NA	8.64
YHR042W	oldest / core	19	12	9	2	4.96	0.168	1	0	0.29	0	SPBC29A10.01	NA	3	23	5.98
YKL191W	oldest / core	14	15	1	1	4.88	0.235	0	0	-0.03	0	SPBC17D1.02	NA	2	14	5.25
YNL056W	oldest / core / Pre-WGD duplicate, fast evolving	5	79	3	2	5.11	0.171	0	0	-0.05	0	SPBC17A3.03c	NA	0	26	4.23
YJL194W	oldest / core	28	71	15	5	4.01	0.155	1	0	-0.47	0	SPBC14C8.07c	NA	16	20	4.58
YPL021W	ancient gain / Pre-WGD duplicate, slow evolving	0	5	3	0	0.69	0.362	0	0	-1.125	0	NA	NA	NA	NA	NA
YDR226W	oldest / core / Pre-WGD duplicate, slow evolving	16	2	5	0	6.88	0.18	0	0	0.72	0	SPAC4G9.03	lost distant to S. pombe	0	NA	7.78
YIL034C	oldest / core	19	45	0	0	4.43	0.192	0	0	0.14	0	SPAC631.01c	NA	2	23	6.02
YGR098C	oldest / core	11	19	5	1	4.55	0.313	1	0	-0.31	0	SPCC5E4.04	NA	1	11	4.07
YNR070W	oldest / distant loss / Post-WGD duplicate, fast evolving / WGD duplicate, fast evolving	4	0	4	1	3.04	0.23	0	0	-0.89	12.92	SPCC18B5.01c	lost distant to S. pombe	0	NA	4.38
YDR456W	oldest / core	19	25	4	1	4.72	0.222	0	0	-0.14	0	SPAC15A10.06	NA	0	25	5.17
YDR276C	oldest / local loss	15	152	1	0	4.98	0.239	0	0	0.34	13.32	SPCC1183.09c	lost distant to S. pombe	2	6	4.69
YNR067C	oldest / core / Post-WGD duplicate, fast evolving	4	3	8	2	5.57	0.294	0	0	0.105	0	SPAC23D3.10c	NA	2	4	5.24
YER004W	ancient gain	2	21	5	0	4.91	0.179	0	0	0	0	NA	NA	NA	NA	NA
YIL111W	oldest / local loss / Post-WGD duplicate, fast evolving	3	0	7	2	0	0.216	0	0	0.04	5.32	SPCC338.10c	lost distant to S. pombe	0	NA	6.69
YLR283W	oldest / core	0	1	2	0	4.33	0.194	0	0	-0.39	0	SPBC27B12.07	NA	0	NA	5.34
YDL099W	ancient gain	6	32	1	0	5	0.192	0	0	-0.07	0	NA	NA	NA	NA	NA
YDR288W	oldest / distant loss	14	1	0	0	5.31	0.215	1	0	-0.42	8.83	SPCC645.04	lost distant to S. pombe	7	NA	4.72
YML071C	oldest	13	191	3	1	5.1	0.367	0	0	-0.185	0	SPBC11B10.03	lost distant to S. pombe	0	NA	3.97
YEL036C	oldest / core / Pre-WGD duplicate, slow evolving	17	485	4	0	5.56	0.202	0	0	0.05	0	SPBC1734.04	NA	2	NA	5.28
YNR013C	oldest / core / Pre-WGD duplicate, fast evolving	11	11	4	0	4.91	0.191	0	0	-0.15	0	SPBC3B8.04c	lost distant to S. pombe	0	28	5.11
YPL032C	oldest / Pre-WGD duplicate, slow evolving / WGD duplicate, slow evolving	9	59	4	1	4.78	0.163	0	0	0.155	0	SPCC1902.02	lost distant to S. pombe	6	NA	3.81
YDR409W	oldest / distant loss / WGD duplicate, fast evolving	13	41	2	1	4.41	0.271	0	0	-0.255	10.66	SPAC1687.05	lost distant to S. pombe	8	52	5.24
YGR013W	oldest / core	32	5	3	2	4.76	0.201	1	0	-0.59	0	SPBC839.10	NA	7	3	5.46
YFL048C	oldest / local loss / WGD duplicate, slow evolving	34	4	4	1	6.26	0.165	0	0	0.29	4.33	SPBC4F6.05c	lost distant to S. pombe	0	NA	5.63
YGR034W	oldest / local loss / WGD duplicate, slow evolving	76	41	4	2	0	0.291	0	0	0.75	7.68	SPBC29B5.03c	lost distant to S. pombe	5	7	8.85
YGL159W	oldest / local loss	0	3	2	0	5.16	0.171	0	0	-0.26	4.75	SPAP11E10.01	lost distant to S. pombe	1	NA	3.8
YDR459C	oldest / core / Pre-WGD duplicate, fast evolving	5	9	1	0	4.99	0.169	0	0	-0.46	0	SPBC2F12.15c	NA	0	38	3.24
YDR293C	oldest / core	55	364	1	0	5.32	0.3	0	0	-0.08	0	SPCC16C4.09	NA	3	294	4.75
YLL014W	oldest / local loss	5	32	1	0	5.23	0.295	0	0	0.075	7.59	SPCC1020.11c	lost distant to S. pombe	0	NA	4.92
YHR138C	ancient gain	4	9	16	6	3.3	0.253	0	0	-0.15	0	NA	NA	NA	NA	NA
YML022W	oldest / core / WGD duplicate, slow evolving	3	6	2	0	6.3	0.23	0	0	0.42	0	SPAC23A1.03	lost distant to S. pombe	0	59	6.82
YJR143C	oldest / core	5	45	0	0	5.43	0.308	0	0	0.47	0	SPBC16C6.09	NA	1	NA	5.12
YMR226C	oldest / core	11	2	1	0	5.86	0.14	0	0	0.365	0	SPAC521.03	NA	0	8	5.67
YNL255C	oldest / distant loss	17	30	4	1	6.43	0.212	0	1	0.55	3.9	SPAC683.02c	lost distant to S. pombe	3	NA	5.11
YCR037C	oldest / local loss / Pre-WGD duplicate, slow evolving / WGD duplicate, slow evolving	4	9	3	1	5.74	0.244	0	0	-0.175	3.43	SPBC3B8.04c	lost distant to S. pombe	0	28	5.11
YPR192W	Post-WGD duplicate, slow evolving	11	6	5	3	1.39	0.248	0	0	-0.96	0	NA	NA	NA	NA	NA
YKL160W	oldest / core	15	100	3	0	5.57	0.167	0	0	0.28	0	SPAC1B3.02c	NA	1	42	6.3
YDL073W	ancient gain	3	3	2	0	5.92	0.194	0	0	-0.13	0	NA	NA	NA	NA	NA
YOR017W	oldest / core	13	26	1	0	4.37	0.151	0	0	-0.43	0	SPCC1183.04c	NA	0	2	4.22
YMR197C	oldest / core	27	10	5	3	4.67	0.158	1	0	-0.175	0	SPBC3B9.10	NA	1	NA	4.86
YNR033W	oldest / core	5	27	2	1	4.9	0.188	0	0	-0.32	0	SPBP8B7.29	NA	0	NA	4.64
YGL062W	oldest / core / WGD duplicate, slow evolving	8	12	11	1	5.42	0.183	0	0	0.08	0	SPBC17G9.11c	NA	0	NA	6.66
YDR150W	oldest	20	130	3	2	5.58	0.152	0	0	-0.075	0	SPBC216.02	lost distant to S. pombe	16	NA	3.34
YDR064W	oldest / local loss	129	0	9	4	0	0.27	1	0	0.71	7.58	SPAC6F6.07c	lost distant to S. pombe	10	NA	8.77
YAR007C	oldest / core	83	62	6	2	5.19	0.232	1	0	-0.05	0	SPBC660.13c	NA	6	2	5.29
YOR124C	oldest / core	21	46	3	1	5.19	0.183	0	0	0.08	0	SPAC328.06	NA	7	134	5.26
YKR020W	oldest / distant loss	6	161	1	0	4.14	0.235	0	0	-0.34	2.6	SPAC3G6.10c	lost distant to S. pombe	0	NA	4.06
YNL063W	oldest / core	3	1	3	1	4.44	0.195	0	0	-0.56	0	SPAC29B12.05c	NA	0	1	4.54
YOR372C	ancient gain	8	7	5	1	4.65	0.218	1	0	-0.31	0	NA	NA	NA	NA	NA
YMR293C	oldest / core	2	14	0	0	4.43	0.233	0	0	-0.57	0	SPBC646.03	NA	0	NA	3.43
YLR370C	oldest / core	19	103	0	0	4.47	0.254	0	0	0.29	0	SPBC1778.08c	NA	4	NA	5.68
YOR176W	oldest / core	13	0	2	0	5.48	0.153	1	0	-0.05	0	SPCC320.09	NA	0	NA	3.78
YNL232W	oldest / core	23	22	9	0	5.85	0.128	1	0	-0.14	0	SPCC1840.11	NA	9	NA	5.81
YMR093W	oldest	61	4	3	0	5.63	0.238	1	0	-0.22	0	SPBC428.19c	lost distant to S. pombe	1	NA	2.11
YMR133W	oldest / distant loss	4	9	4	0	0	0.264	0	0	-0.775	12.92	SPCC1753.03c	lost local to S. pombe	4	6	1.38
YJL148W	oldest / local loss	35	228	33	12	6.48	0.183	0	0	0.3	4.33	SPBC11G11.05	lost distant to S. pombe	6	NA	6.32
YDL084W	oldest / core	24	51	4	2	7.43	0.348	1	0	0.705	0	SPAC17G6.14c	NA	7	3	7.46
YDR318W	oldest / distant loss	27	97	0	0	0	0.208	0	0	-0.5	4.74	SPAC25B8.14	lost distant to S. pombe	11	NA	4.64
YMR144W	ancient gain	3	30	9	3	4.28	0.279	0	0	-0.85	0	NA	NA	NA	NA	NA
YLR116W	oldest / core	18	10	1	0	4.09	0.291	1	0	-0.6	0	SPCC962.06c	NA	6	2	3.45
YGL029W	oldest / distant loss	4	117	5	0	5.45	0.18	0	0	0.03	2.77	SPAC1556.05c	lost distant to S. pombe	0	NA	6.27
YBL051C	oldest / core	10	56	3	1	4.32	0.231	0	0	0.22	0	SPBC16A3.18	NA	5	30	5.08
YMR200W	oldest	7	46	2	0	5.85	0.148	1	0	0.11	0	SPAC31G5.02	lost distant to S. pombe	0	NA	5.57
YKL033WA	oldest / local loss	1	31	0	0	6.25	0.486	0	0	-0.04	5.37	SPAC4C5.01	lost distant to S. pombe	0	25	5.95
YJR046W	oldest / distant loss	14	4	5	1	4.54	0.259	1	0	-0.265	8.83	SPBC428.18	lost distant to S. pombe	3	4	3.8
YBR092C	oldest / local loss / Pre-WGD duplicate, fast evolving / WGD duplicate, slow evolving	0	24	15	3	6.39	0.273	0	0	0.38	9.5	SPBP4G3.02	lost distant to S. pombe	0	15	5.22
YML043C	oldest / distant loss	6	4	1	0	5.23	0.15	1	0	-0.39	8.83	SPBC725.17c	lost distant to S. pombe	9	2	4.02
YNL314W	ancient gain	12	13	0	0	3.71	0.202	0	1	-0.49	0	NA	NA	NA	NA	NA
YJL133CA	ancient gain	1	0	1	0	3.83	NA	0	0	NA	0	NA	NA	NA	NA	NA
YGR046W	oldest / core	3	10	0	0	5.03	0.177	1	0	-0.42	0	SPBC1A4.06c	NA	0	NA	4.24
YOR098C	oldest	37	19	4	0	4.74	0.262	1	0	-0.07	0	SPAC30D11.04c	lost distant to S. pombe	0	66	4.53
YLR384C	oldest / local loss	24	199	3	1	6.06	0.198	0	0	0.11	3.16	SPBC36.07	lost distant to S. pombe	1	55	5.3
YMR229C	oldest / core	139	13	31	2	6.5	0.2	1	0	0.29	0	SPCC1183.07	NA	8	NA	5.75
YKL107W	ancient gain	1	1	7	1	0.69	0.256	0	0	-1.03	0	NA	NA	NA	NA	NA
YPL036W	oldest / local loss / Pre-WGD duplicate, fast evolving	6	80	2	1	5.28	0.308	0	0	0.535	6.85	SPCC1020.01c	lost distant to S. pombe	0	NA	5.17
YDR063W	oldest / distant loss	9	11	0	0	4.25	0.267	0	0	0.075	7.82	SPAC17H9.11	lost distant to S. pombe	5	NA	4.72
YGL123W	oldest / distant loss	42	2	10	6	8.52	0.401	1	0	0.12	3.9	SPCC576.08c	lost distant to S. pombe	10	NA	8.95
YDR194C	oldest	14	9	2	1	6.28	0.177	0	0	0.12	0	SPBC691.04	lost local to S. pombe	3	NA	4.03
YLR285W	oldest / core	1	9	5	0	5.27	0.172	0	0	-0.03	0	SPAC8F11.09c	NA	0	NA	4.45
YKR007W	ancient gain	18	82	1	0	4.17	0.174	0	0	-0.35	0	NA	NA	NA	NA	NA
YLR443W	ancient gain	3	19	0	0	5.47	0.146	0	0	-0.225	0	NA	NA	NA	NA	NA
YMR252C	ancient gain	0	3	8	0	3.69	0.218	0	0	-0.52	0	NA	NA	NA	NA	NA
YNL225C	ancient gain / WGD duplicate, fast evolving	18	17	1	0	5.44	0.221	0	0	-0.635	0	NA	NA	NA	NA	NA
YDR240C	ancient gain	33	12	5	2	5.25	0.184	1	0	-0.45	0	NA	NA	NA	NA	NA
YPR119W	oldest / core / WGD duplicate, slow evolving	234	123	11	6	5.12	0.163	0	0	-0.16	0	SPBC582.03	NA	24	4	4.83
YDR196C	oldest / core	3	10	0	0	5.45	0.206	1	0	-0.06	0	SPCC14G10.01	NA	0	NA	4.05
YIL049W	oldest / local loss	1	9	0	0	4.14	0.194	0	0	-0.3	9.34	SPAC7D4.09c	lost distant to S. pombe	0	NA	4.94
YDR070C	ancient gain	5	4	18	1	3.14	0.274	0	0	-0.725	0	NA	NA	NA	NA	NA
YGR094W	oldest / core	14	0	6	1	6.86	0.312	1	0	0.59	0	SPBC1709.02c	NA	1	NA	6.41
YNL020C	oldest / Pre-WGD duplicate, fast evolving / WGD duplicate, fast evolving	24	19	2	1	4.16	0.258	0	0	-0.33	0	SPCP1E11.02	lost distant to S. pombe	0	31	4.22
YGL073W	oldest / Pre-WGD duplicate, slow evolving	16	31	2	1	4.74	0.206	1	1	-0.35	0	SPAC2E12.02	lost distant to S. pombe	1	NA	5.51
YER048WA	oldest / local loss	7	0	0	0	5.1	0.503	1	0	0.06	6.23	SPBC13G1.06c	lost distant to S. pombe	0	NA	4.47
YDR505C	oldest / distant loss / WGD duplicate, slow evolving	6	38	2	1	5.05	0.171	0	0	-0.145	12.92	SPBPB7E8.02	lost distant to S. pombe	2	NA	4.9
YNL183C	oldest / core / Pre-WGD duplicate, fast evolving / WGD duplicate, slow evolving	22	17	4	2	4.42	0.188	0	0	-0.34	0	SPCC1020.10	NA	0	33	3.69
YOR313C	ancient gain	1	10	20	5	4.43	0.297	0	0	-1.04	0	NA	NA	NA	NA	NA
YMR253C	Pre-WGD duplicate, fast evolving	4	7	4	1	4.16	0.199	0	0	-0.53	0	NA	NA	NA	NA	NA
YAL038W	oldest / core / WGD duplicate, slow evolving	33	31	14	5	8.1	0.249	1	0	0.98	0	SPAC4H3.10c	NA	5	NA	8.7
YIL133C	oldest / local loss / WGD duplicate, slow evolving	105	37	11	5	0	0.207	0	0	0.805	3.43	SPBC839.13c	lost distant to S. pombe	1	227	8.69
YIL006W	oldest / core / WGD duplicate, slow evolving	2	5	1	0	2.77	0.308	0	0	-0.51	0	SPAC227.03c	lost distant to S. pombe	0	6	4.78
YFL005W	oldest / core / WGD duplicate, slow evolving	34	38	2	1	6.24	0.163	1	0	0.27	0	SPAC9E9.07c	NA	2	NA	6.49
YDR312W	oldest / local loss / WGD duplicate, slow evolving	16	28	8	3	5.91	0.593	0	0	0.09	9.34	SPAC1B9.03c	lost distant to S. pombe	1	NA	7.12
YGR002C	oldest / core	29	194	1	0	5.06	0.21	1	0	-0.1	0	SPAC9G1.13c	NA	4	NA	-6.9
YDR163W	oldest / core	7	28	2	0	4.5	0.172	0	0	-0.37	0	SPBC337.06c	NA	13	49	4.44
YNL307C	oldest / local loss / Pre-WGD duplicate, fast evolving / WGD duplicate, slow evolving	161	201	3	2	5.21	0.239	0	0	0.3	6.85	SPBC8D2.01	lost distant to S. pombe	1	NA	5.13
YJR049C	oldest / core / WGD duplicate, fast evolving	10	33	3	1	5.02	0.18	0	0	-0.27	0	SPCC24B10.02c	NA	0	5	4.33
YPR183W	oldest / core	12	29	2	1	4.49	0.172	1	0	0.16	0	SPAC31G5.16c	NA	0	NA	6.74
YDR359C	oldest / local loss	24	373	2	1	3.93	0.304	0	0	-0.43	3.16	SPCC1795.08c	lost distant to S. pombe	1	NA	3.82
YMR172W	ancient gain	7	6	4	1	4.48	0.24	0	1	-0.33	0	NA	NA	NA	NA	NA
YCR010C	oldest / distant loss / Pre-WGD duplicate, slow evolving / WGD duplicate, slow evolving	4	1	15	3	0	0.284	0	0	-0.66	8.83	SPAC5D6.09c	lost distant to S. pombe	1	2	3.86
YCL061C	oldest	18	235	1	0	4.56	0.211	0	0	-0.45	0	SPAC694.06c	lost distant to S. pombe	8	6	5.42
YDR080W	oldest / local loss	25	142	4	0	5.02	0.268	0	0	-0.27	3.16	SPAP27G11.05c	lost distant to S. pombe	1	NA	4.26
YDL178W	oldest / distant loss / WGD duplicate, fast evolving / Post-WGD duplicate, slow evolving	2	7	1	0	6.35	0.152	0	0	-0.03	6.46	SPBC713.03	lost distant to S. pombe	1	11	5.78
YBL078C	oldest / distant loss	18	66	9	0	3.18	0.21	0	0	-0.36	7.82	SPBP8B7.24c	lost distant to S. pombe	13	NA	4.41
YGL104C	oldest / distant loss / Post-WGD duplicate, fast evolving / WGD duplicate, fast evolving	28	10	11	3	4.47	0.942	0	0	-0.65	12.92	SPCC548.07c	lost distant to S. pombe	0	5	3.12
YPL110C	oldest / local loss	16	2	3	0	4.9	0.229	0	0	-0.33	6.32	SPAPB1E7.05	lost distant to S. pombe	0	3	3.42
YBL080C	oldest / core	3	0	1	1	4.32	0.2	0	0	-0.71	0	SPAC343.13	NA	0	NA	4.82
YGR273C	oldest / core / WGD duplicate, fast evolving	1	6	4	1	1.39	0.348	0	0	-1.22	0	SPCC70.09c	NA	0	1	3.13
YOR173W	oldest / core / WGD duplicate, fast evolving	6	13	26	4	3	0.261	0	0	-0.585	0	SPBP4H10.20	lost distant to S. pombe	0	NA	4.36
YDL230W	oldest / core	10	47	6	1	4.61	0.161	0	0	-0.55	0	SPAC11E3.09	NA	1	5	4.79
YOR257W	oldest / distant loss	39	14	1	0	4.78	0.222	1	0	-0.29	5.55	SPCC1682.04	lost distant to S. pombe	1	NA	5.05
YDR449C	oldest / core	55	1	8	3	5.91	0.293	1	0	-0.01	0	SPBC244.02c	NA	1	NA	5.19
YCR089W	ancient gain / WGD duplicate, slow evolving	5	19	11	1	3.83	0.258	0	0	-0.55	0	NA	NA	NA	NA	NA
YER179W	oldest / distant loss	23	31	6	2	0	0.315	0	0	-1.04	8.32	SPAC8E11.03c	lost distant to S. pombe	13	44	7.05
YJL141C	oldest / core	45	33	6	2	4.65	0.284	0	0	-0.42	0	SPAC823.03	NA	1	13	4.62
YDL065C	oldest / core	26	67	2	0	5.24	0.314	0	0	0.16	0	SPAC17C9.14	NA	1	13	5.27
YJL193W	oldest / distant loss / Pre-WGD duplicate, slow evolving	2	5	0	0	5.19	0.155	0	0	-0.14	10.22	SPBC83.11	lost distant to S. pombe	1	NA	5.24
YJR110W	oldest	14	27	10	2	4.61	0.203	0	0	-0.41	0	SPAC19A8.03	lost distant to S. pombe	0	43	5.12
YDL245C	oldest / local loss / Post-WGD duplicate, fast evolving / WGD duplicate, fast evolving	4	2	15	6	1.1	0.224	0	0	-0.81	12.45	SPCC548.07c	lost distant to S. pombe	0	5	3.12
YKR060W	oldest / core / Pre-WGD duplicate, slow evolving	30	24	3	0	4.77	0.235	0	0	-0.09	0	SPCC306.07c	NA	1	13	4.72
YDL226C	oldest / WGD duplicate, slow evolving	17	85	4	3	5.29	0.22	0	0	-0.025	0	SPCC622.14	lost distant to S. pombe	1	10	4.98
YLR407W	ancient gain	3	15	6	2	6.09	0.156	0	0	-0.36	0	NA	NA	NA	NA	NA
YGL233W	oldest / core	23	119	0	0	5.23	0.129	1	0	-0.04	0	SPCC1183.01	NA	0	NA	3.96
YPL119C	oldest / core / WGD duplicate, slow evolving	9	25	4	1	1.61	0.17	0	0	-0.85	0	SPCC1795.11	NA	29	NA	7.5
YER070W	oldest / WGD duplicate, slow evolving	14	29	16	6	5.89	0.196	0	0	0.18	0	SPAC1F7.05	lost distant to S. pombe	10	2	7.04
YLR249W	oldest / core / WGD duplicate, fast evolving	75	13	4	1	8.53	0.191	1	0	0.71	0	SPCC417.08	NA	7	NA	8.51
YDR466W	oldest / core / Pre-WGD duplicate, fast evolving	22	12	2	1	4.74	0.248	0	0	-0.49	0	SPCC576.15c	lost distant to S. pombe	3	8	4.75
YCL011C	oldest / core / WGD duplicate, slow evolving	47	68	2	1	6.62	0.227	0	0	0.285	0	SPAC328.05	NA	14	3	3.9
YDR323C	oldest / core	10	36	7	1	4.96	0.2	0	0	-0.45	0	SPAC17G6.08	NA	1	6	3.85
YLR276C	oldest / core	47	32	4	0	6.11	0.191	1	0	0.12	0	SPCC1494.06c	NA	1	NA	3.9
YOR172W	WGD duplicate, slow evolving	6	7	0	0	4.55	0.224	0	1	-0.585	0	NA	NA	NA	NA	NA
YGL091C	oldest / core	5	2	2	1	5.63	0.168	1	0	-0.315	0	SPAC637.08	NA	0	NA	5.69
YCR038C	oldest / distant loss / Pre-WGD duplicate, fast evolving	7	5	0	0	4.48	0.212	0	0	-0.64	2.6	SPCC1442.01	lost distant to S. pombe	0	14	3.81
YPL063W	oldest / core	18	1	0	0	5.21	0.192	1	0	0.09	0	SPBC17A3.01c	NA	0	NA	5.39
YGL004C	ancient gain	20	11	1	0	4.5	0.179	0	0	-0.41	0	NA	NA	NA	NA	NA
YCR071C	oldest / distant loss	30	5	1	0	4.42	0.252	0	0	-0.365	3.64	SPAC3H8.03	lost local to S. pombe	0	6	4.67
YOL012C	oldest / core	72	342	3	1	4.28	0.205	0	0	0.01	0	SPBC11B10.10c	NA	8	156	4.8
YPL005W	ancient gain	4	40	6	2	4.84	0.24	0	0	-0.515	0	NA	NA	NA	NA	NA
YER149C	ancient gain	9	50	6	1	4.83	0.191	0	0	-0.35	0	NA	NA	NA	NA	NA
YJR066W	oldest / core / WGD duplicate, fast evolving	96	188	4	0	5.39	0.186	0	0	-0.37	0	SPBC216.07c	NA	16	2	5.11
Q0255	oldest / local loss / Pre-WGD duplicate, slow evolving	1	0	2	0	0	NA	0	0	NA	24.9	SPMIT.02	lost local to S. pombe	0	NA	NA
YER089C	oldest / core / WGD duplicate, fast evolving	12	87	3	1	4.01	0.207	0	0	-0.03	0	SPCC1223.11	NA	0	58	4.58
YDR484W	oldest / core	10	50	3	0	4.84	0.279	0	0	-0.705	0	SPBC336.11	NA	0	NA	4.54
YOL044W	ancient gain	17	33	0	0	4.83	0.165	0	0	-0.4	0	NA	NA	NA	NA	NA
YDR197W	oldest / distant loss / Pre-WGD duplicate, fast evolving	2	67	0	0	4.99	0.17	0	0	-0.3	6.46	SPBPB2B2.09c	lost local to S. pombe	0	50	5.4
YOL049W	oldest	4	23	5	1	5.91	0.155	0	0	0.19	0	SPAC3F10.04	lost distant to S. pombe	1	7	5.98
YGR167W	oldest / distant loss	23	360	0	0	5.16	0.165	0	0	0.16	3.64	SPBC9B6.08	lost distant to S. pombe	2	NA	6.12
YIL008W	oldest / distant loss	5	105	1	0	4.73	0.25	0	0	0.25	2.77	SPCC548.04	lost distant to S. pombe	0	2	3.89
YDL037C	ancient gain / Post-WGD duplicate, fast evolving	4	1	13	5	4.98	0.264	0	0	-0.72	0	NA	NA	NA	NA	NA
YGR268C	oldest / local loss	16	3	7	2	3.09	0.212	0	0	-0.55	9.34	SPAC17A5.10	lost distant to S. pombe	10	NA	4.4
YOR302W	ancient gain	2	1	18	6	2.48	0.274	0	0	-0.365	0	NA	NA	NA	NA	NA
YOR371C	ancient gain / WGD duplicate, slow evolving	5	9	0	0	3.83	0.151	0	0	-0.32	0	NA	NA	NA	NA	NA
YKL140W	oldest / distant loss	15	8	1	0	5.29	0.157	0	0	-0.1	2.6	SPCC1672.09	lost distant to S. pombe	0	9	4.16
YGL184C	oldest / local loss	4	11	17	4	2.48	0.277	0	0	-0.6	4.33	SPCC11E10.01	lost distant to S. pombe	0	NA	5.46
YPL172C	oldest / core	3	124	5	1	4.57	0.151	0	0	-0.54	0	SPBC365.02c	NA	1	NA	3.98
YPL131W	oldest / core	111	0	9	2	7.59	0.188	1	0	0.76	0	SPBC11C11.09c	NA	1	NA	8.62
YJL058C	oldest / local loss / WGD duplicate, slow evolving	19	24	3	0	4.16	0.193	0	0	-0.44	10.28	SPCC777.08c	lost distant to S. pombe	5	5	5.29
YOR047C	ancient gain / WGD duplicate, fast evolving	27	9	5	1	5.14	0.259	0	0	-0.22	0	NA	NA	NA	NA	NA
YBL057C	oldest / core	10	23	4	1	5.39	0.148	0	0	0.11	0	SPAC19A8.14	NA	1	1	5.68
YOR149C	oldest / core	2	3	3	1	4.23	0.227	1	0	-0.14	0	SPAC4G8.12c	NA	0	NA	3.72
YLR410WB	ancient gain / Post-WGD duplicate, fast evolving / WGD duplicate, fast evolving	1	0	4	1	0	NA	0	0	NA	0	NA	NA	NA	NA	NA
YDR279W	oldest	5	35	9	0	4.87	0.171	0	0	-0.22	0	SPBC1347.08c	lost distant to S. pombe	0	10	4.19
YML073C	oldest / distant loss / WGD duplicate, fast evolving	110	23	10	3	0	0.221	0	0	0.43	8.89	SPCC622.18	lost distant to S. pombe	7	NA	8.17
YMR322C	oldest / local loss / Post-WGD duplicate, fast evolving	8	48	20	0	2.2	0.356	0	0	-0.74	8.98	SPAC5H10.02c	lost distant to S. pombe	1	NA	4.5
YHR040W	oldest	0	0	2	1	4.82	0.233	1	0	-0.56	0	SPCC613.07	lost distant to S. pombe	3	NA	3.68
YNL108C	oldest / core / WGD duplicate, fast evolving	1	6	3	1	4.72	0.454	0	0	-0.17	0	SPAC1250.07	NA	2	NA	NA
YOR389W	WGD duplicate, slow evolving	1	0	12	2	3.78	0.34	0	0	-0.8	0	NA	NA	NA	NA	NA
YPL108W	ancient gain	4	0	3	1	4.39	0.159	0	0	-0.51	0	NA	NA	NA	NA	NA
YDR140W	oldest / core	5	9	1	0	4.39	0.154	0	0	-0.24	0	SPAC323.05c	NA	0	NA	4.96
YHR172W	oldest / core	11	7	1	0	4.25	0.247	1	0	-0.52	0	SPBC365.15	NA	16	NA	3.74
YPL096W	oldest / core	5	3	2	0	5.2	0.156	0	0	-0.435	0	SPBC1709.14	NA	1	10	3.55
YBR063C	recent gain	3	0	2	0	4.36	0.142	0	0	-0.3	0	NA	NA	NA	NA	NA
YML021C	oldest / core	0	26	0	0	5	0.189	0	0	-0.27	0	SPCC1183.06	NA	1	11	4.78
YOR004W	oldest / core	4	2	2	0	6.22	0.145	1	0	0.1	0	SPCC18.12c	NA	4	NA	5.06
YBR135W	oldest / core	44	127	6	2	4.16	0.226	1	0	0.08	0	SPBC1734.14c	NA	8	NA	4.96
YBR216C	oldest / core / WGD duplicate, fast evolving	5	10	7	0	5.11	0.166	0	0	-0.315	0	SPCC1442.02	NA	1	26	4.31
YCR094W	oldest / core / Pre-WGD duplicate, fast evolving / WGD duplicate, slow evolving	6	84	3	0	4.41	0.295	0	0	-0.44	0	SPBC11B10.07c	NA	0	27	4.43
YML111W	ancient gain / WGD duplicate, slow evolving	11	23	3	2	5.2	0.166	0	0	-0.11	0	NA	NA	NA	NA	NA
YBR223C	oldest / distant loss	7	34	1	0	3.22	0.346	0	0	-1.12	4.74	SPCP31B10.05	lost distant to S. pombe	0	9	3.22
YDR298C	oldest / core	6	30	9	1	5.48	0.123	0	0	0.02	0	SPCC1840.06	NA	1	NA	5.61
YBL061C	oldest / distant loss / WGD duplicate, slow evolving	23	124	3	1	5.81	0.241	0	0	-0.36	8.83	SPCC417.05c	lost distant to S. pombe	1	NA	4.37
YLR024C	oldest / core / Pre-WGD duplicate, fast evolving	10	118	2	0	4.48	0.266	0	0	-0.76	0	SPBC19C7.02	NA	0	29	3.61
YOL164W	recent gain	0	0	9	2	4.81	0.249	0	0	-0.49	0	NA	NA	NA	NA	NA
YKL080W	oldest / core	24	37	3	1	6.56	0.148	0	0	0.565	0	SPAPB2B4.05	NA	1	NA	5.06
Q0140	oldest / local loss	9	1	2	0	0	NA	0	0	NA	16.63	SPMIT.08	lost local to S. pombe	0	NA	NA
YER106W	ancient gain	8	8	4	0	2.83	0.545	0	0	-1.395	0	NA	NA	NA	NA	NA
YPR193C	Pre-WGD duplicate, fast evolving / Post-WGD duplicate, slow evolving	5	34	3	0	1.61	0.288	0	0	-1.01	0	NA	NA	NA	NA	NA
YFL028C	oldest / local loss	5	6	3	0	5.47	0.168	0	0	0.05	3.3	SPAC20G4.01	lost distant to S. pombe	0	8	5.77
YOL126C	Pre-WGD duplicate, fast evolving	17	9	16	4	4.01	0.262	0	0	0.25	0	NA	NA	NA	NA	NA
YJL133W	oldest / core / WGD duplicate, fast evolving	2	15	4	1	5.09	0.13	0	0	-0.23	0	SPAC8C9.12c	lost distant to S. pombe	0	23	4.97
YMR128W	oldest / core	61	11	2	0	5.7	0.251	1	0	-0.09	0	SPAPB1A10.06c	NA	2	NA	4.8
YLR034C	oldest / core / Pre-WGD duplicate, fast evolving	14	14	7	3	4.58	0.149	0	0	0.15	0	SPAC27F1.08	NA	1	34	5.17
YDR460W	oldest / core	12	3	1	0	4.97	0.171	1	0	-0.41	0	SPBC776.18c	NA	5	NA	NA
YEL034W	oldest / core / WGD duplicate, fast evolving	65	64	7	0	6.53	0.203	1	0	0.83	0	SPBC336.10c	NA	4	20	7.92
YHR021C	oldest / local loss / WGD duplicate, fast evolving	5	96	8	3	0	0.293	0	0	0.06	9.34	SPBC1685.10	lost distant to S. pombe	1	NA	8.39
YBR098W	oldest / distant loss	6	105	3	0	4.13	0.255	0	0	-0.87	8.83	SPAPB1E7.06c	lost distant to S. pombe	2	65	3.65
YMR199W	ancient gain / WGD duplicate, fast evolving	9	94	18	6	4.83	0.219	0	0	-0.1	0	NA	NA	NA	NA	NA
YDR536W	oldest / distant loss / Post-WGD duplicate, fast evolving / WGD duplicate, fast evolving	0	18	13	3	1.61	0.31	0	0	-0.905	12.92	SPCC548.07c	lost distant to S. pombe	0	5	3.12
YLR307W	oldest / local loss / Post-WGD duplicate, slow evolving	3	3	5	0	2.2	0.418	0	0	-1.1	3.11	SPAC19G12.03	lost distant to S. pombe	1	8	4.99
YPL117C	oldest / core	16	0	4	1	6.57	0.21	1	0	0.35	0	SPBC106.15	NA	0	NA	6.36
YAL035W	oldest / core	64	5	5	1	6.6	0.158	0	0	0.42	0	SPAC56F8.03	NA	0	NA	6.44
YGL043W	oldest / core	26	226	3	0	5.31	0.138	0	0	-0.06	0	SPAC20H4.03c	NA	74	59	5.07
YHR044C	ancient gain / Pre-WGD duplicate, slow evolving	5	17	2	0	4.67	0.299	0	0	-0.445	0	NA	NA	NA	NA	NA
YAL017W	oldest / core / WGD duplicate, fast evolving	34	26	7	3	4.72	0.314	0	0	0.09	0	SPAC1805.01c	NA	1	28	5.06
YGR224W	oldest / local loss / Post-WGD duplicate, slow evolving	6	7	7	2	0.69	0.32	0	0	-0.955	11.22	SPBC16A3.17c	lost distant to S. pombe	0	NA	3.61
YMR004W	oldest	12	44	6	0	4.74	0.164	0	0	-0.26	0	SPAC3A11.06	lost local to S. pombe	0	15	3.63
YLR273C	WGD duplicate, fast evolving	7	14	3	1	3.26	0.205	0	0	-0.735	0	NA	NA	NA	NA	NA
YBL081W	ancient gain	5	20	3	1	4.32	0.219	0	0	-0.34	0	NA	NA	NA	NA	NA
YLR224W	ancient gain	4	5	1	1	5	0.163	0	0	-0.195	0	NA	NA	NA	NA	NA
YJL046W	oldest	1	92	0	0	4.71	0.159	0	0	-0.41	0	SPBC17A3.09c	lost local to S. pombe	0	NA	3.94
YER062C	WGD duplicate, fast evolving	14	17	22	3	4.61	0.387	0	0	-0.225	0	NA	NA	NA	NA	NA
YDR087C	oldest / core	79	76	1	0	6.29	0.18	1	0	-0.07	0	SPBC9B6.07	NA	1	31	5.33
YBR047W	ancient gain	2	4	8	1	4.01	0.231	0	0	-0.47	0	NA	NA	NA	NA	NA
YER162C	oldest / core / Pre-WGD duplicate, slow evolving	22	97	2	1	4.57	0.262	0	0	-0.545	0	SPCC4G3.10c	lost distant to S. pombe	0	NA	3.74
YKL010C	oldest / local loss	31	17	4	1	5.18	0.209	0	0	-0.22	3.16	SPAC12B10.01c	lost distant to S. pombe	2	29	5.03
YOR308C	oldest / core	44	103	1	1	4.51	0.203	0	0	-0.24	0	SPAC167.03c	NA	3	26	4.42
YIL088C	oldest / core / WGD duplicate, fast evolving / Post-WGD duplicate, slow evolving	4	4	3	2	5.45	0.154	0	0	0.07	0	SPBC1685.07c	lost distant to S. pombe	0	NA	3.38
YOL121C	oldest / local loss / WGD duplicate, slow evolving	9	6	15	3	0	0.361	0	0	0.8	9.57	SPBC21C3.13	lost distant to S. pombe	0	NA	7.93
YNL330C	oldest / core	41	416	1	0	5.73	0.151	0	0	-0.08	0	SPBC36.05c	NA	15	NA	4.48
YDR322CA	oldest / local loss	8	17	4	1	4.86	0.425	0	0	-0.205	4.86	SPBC106.05c	lost distant to S. pombe	0	NA	5.13
YNL292W	oldest / core	4	23	1	0	4.8	0.217	0	0	-0.09	0	SPBC11C11.10	NA	0	20	5.28
YDL248W	ancient gain / WGD duplicate, fast evolving	2	0	5	0	5.4	0.176	0	0	0.45	0	NA	NA	NA	NA	NA
YGR100W	oldest / core	11	20	1	0	5.06	0.165	0	0	-0.1	0	SPCC1259.11c	NA	2	NA	4.33
YBR176W	oldest / core	6	4	1	0	4.9	0.155	0	0	-0.27	0	SPAC5H10.09c	NA	6	11	4.24
YKL012W	oldest / distant loss / Pre-WGD duplicate, slow evolving	36	5	0	0	5.49	0.15	1	0	-0.21	6.46	SPAC4D7.13	lost distant to S. pombe	23	4	6.4
YPR049C	oldest	22	49	9	2	4.84	0.197	0	0	-0.45	0	SPAC7D4.04	lost distant to S. pombe	62	21	5.48
YLR080W	oldest / local loss / WGD duplicate, fast evolving	8	12	10	0	3.58	0.231	0	0	-0.72	3.16	SPBC4F6.05c	lost distant to S. pombe	0	NA	5.63
YLR319C	oldest / core	26	52	0	0	4.9	0.248	0	0	-0.39	0	SPAC15A10.16	NA	4	NA	4.05
YDL012C	oldest / local loss / WGD duplicate, fast evolving	10	0	4	2	0	0.318	0	0	0.01	11.19	SPBC649.04	lost distant to S. pombe	1	NA	6.77
YBR301W	recent gain / Post-WGD duplicate, fast evolving	0	2	6	1	2.2	0.217	0	0	-0.57	0	NA	NA	NA	NA	NA
YNL073W	oldest / core	21	50	5	1	4.69	0.216	0	0	-0.54	0	SPCC18.08	NA	0	NA	4.74
YML058WA	recent gain	11	1	5	1	0	NA	0	0	NA	0	NA	NA	NA	NA	NA
YGR087C	oldest / local loss / Post-WGD duplicate, fast evolving / Pre-WGD duplicate, fast evolving	8	3	13	1	2.89	0.261	0	0	-0.425	7.46	SPAC3G9.11c	lost distant to S. pombe	0	22	3.27
YGL020C	oldest / core	3	477	0	0	5.31	0.167	0	0	0.06	0	SPBC543.10	NA	0	40	5.46
YLL018C	oldest / core	16	14	7	2	5.64	0.153	1	0	0.39	0	SPCC1223.07c	NA	0	NA	5.31
YJR045C	oldest / distant loss / WGD duplicate, fast evolving	35	52	5	1	6.05	0.327	1	0	0.42	12.92	SPAC13G7.02c	lost distant to S. pombe	7	38	8.11
YLR094C	ancient gain	2	6	2	1	4.03	0.243	0	0	-0.515	0	NA	NA	NA	NA	NA
YLR324W	WGD duplicate, slow evolving	14	21	3	0	4.2	0.213	0	0	-0.525	0	NA	NA	NA	NA	NA
YNL002C	ancient gain	74	48	8	0	6.62	0.137	1	0	0.32	0	NA	NA	NA	NA	NA
YDR314C	oldest / local loss / Pre-WGD duplicate, fast evolving	10	20	4	0	3.85	0.372	0	0	-1.02	7.51	SPCC4G3.10c	lost distant to S. pombe	0	NA	3.74
YDR001C	oldest / core / WGD duplicate, slow evolving	18	18	9	3	4.98	0.17	0	0	-0.03	0	SPBC660.07	NA	3	29	3.98
YDR362C	oldest / core	18	1	0	0	4.94	0.185	1	0	-0.44	0	SPBC21H7.05	NA	3	NA	4.25
YAL025C	oldest / core	12	41	5	0	6.01	0.139	1	0	0.13	0	SPAC222.06	NA	6	NA	6.2
YER060WA	Post-WGD duplicate, fast evolving / WGD duplicate, fast evolving	3	1	6	0	5.3	NA	0	0	NA	0	NA	NA	NA	NA	NA
YGL050W	oldest / distant loss	3	5	1	0	4.71	0.193	0	0	-0.13	2.6	SPAC25B8.15c	lost distant to S. pombe	0	1	4.29
YDL052C	oldest / core	21	14	5	1	4.39	0.303	0	0	-0.045	0	SPAC1851.02	NA	0	NA	6.21
YAR042W	oldest / core / Pre-WGD duplicate, fast evolving / WGD duplicate, fast evolving	21	29	2	1	4.57	0.266	0	0	-0.72	0	SPBC2F12.05c	NA	1	18	5
YNL141W	oldest / distant loss	3	89	7	0	5.88	0.241	0	0	0.21	6.01	SPBC1198.02	lost local to S. pombe	1	NA	5.28
YDR439W	oldest / distant loss	25	288	4	1	3.69	0.191	0	0	-0.3	7.81	SPBC6B1.04	lost distant to S. pombe	5	NA	4.14
YPL028W	oldest / core	13	31	5	1	6.73	0.134	1	0	0.44	0	SPBC215.09c	NA	3	NA	6.96
YMR207C	oldest / core / WGD duplicate, fast evolving	4	26	1	0	4.49	0.228	0	0	-0.47	0	SPAC56E4.04c	lost distant to S. pombe	2	NA	7.43
YBR141C	oldest / core	2	103	0	0	3.99	0.366	0	0	-0.5	0	SPAC630.10	NA	0	26	5.45
YJL020C	oldest / distant loss	71	46	1	0	4.77	0.197	0	0	-0.12	8.83	SPAC23A1.17	lost distant to S. pombe	2	3	3.72
YFR051C	oldest / core	32	64	1	0	4.72	0.189	1	0	0.07	0	SPCC285.08	NA	3	NA	5.16
YGL025C	ancient gain	45	109	0	0	3.85	0.256	0	0	-0.47	0	NA	NA	NA	NA	NA
YPR171W	ancient gain	37	28	4	1	4.38	0.252	0	0	-0.4	0	NA	NA	NA	NA	NA
YFR031C	oldest / core	22	27	1	0	5.55	0.238	1	0	-0.24	0	SPBP4H10.06c	NA	8	17	4.16
YDR425W	oldest / core	11	10	1	0	3.71	0.199	0	0	-0.52	0	SPBC14F5.11c	NA	1	8	4.89
YNL100W	oldest / core	1	3	4	1	5.34	0.174	0	0	-0.12	0	SPCC1442.05c	NA	0	9	4.66
YOL068C	oldest / core / WGD duplicate, slow evolving	12	50	2	1	5.87	0.192	0	0	-0.1	0	SPBC16D10.07c	NA	11	14	5.05
YPL193W	oldest	11	5	1	0	4.83	0.152	0	0	-0.3	0	SPBC16C6.03c	lost local to S. pombe	1	30	4.71
YCR091W	oldest / local loss / WGD duplicate, fast evolving	32	52	1	0	2.4	0.184	0	0	-0.75	3.43	SPBC1861.09	lost distant to S. pombe	1	NA	4.01
YGL133W	WGD duplicate, slow evolving	24	67	10	1	5.02	0.202	0	0	-0.39	0	NA	NA	NA	NA	NA
YKL168C	WGD duplicate, slow evolving	17	18	1	0	4.51	0.19	0	0	-0.21	0	NA	NA	NA	NA	NA
YFL024C	oldest / core	28	171	11	3	4.66	0.249	1	0	-0.19	0	SPCC830.05c	NA	2	NA	4.47
YKL015W	ancient gain	10	7	14	4	4.88	0.194	0	1	-0.215	0	NA	NA	NA	NA	NA
YOR271C	oldest / core	1	11	1	1	4.88	0.176	0	0	0.24	0	SPAC17G6.15c	NA	0	NA	5.64
YDL070W	oldest / local loss / WGD duplicate, fast evolving	36	34	3	0	6.1	0.19	0	0	0.09	6.85	SPCC1450.02	lost distant to S. pombe	3	37	5.11
YJL136C	oldest / local loss / WGD duplicate, slow evolving	5	100	10	5	0	0.679	0	0	-0.365	8.7	SPBC18E5.06	lost distant to S. pombe	3	NA	8.99
YNL329C	oldest / core	12	16	4	1	4.86	0.186	0	0	-0.255	0	SPAC17A5.01	NA	0	20	5.06
YKR038C	oldest / core	8	10	6	2	5.76	0.153	1	0	-0.04	0	SPBC16D10.03	NA	0	NA	5.94
YBR102C	oldest / core	22	17	6	0	4.08	0.283	1	0	-0.29	0	SPAC6F12.08c	NA	0	NA	4.87
YHR088W	oldest / core	50	22	8	0	5.74	0.163	1	0	0.06	0	SPAC4F8.04	NA	0	NA	6.08
YNL052W	oldest / local loss / Post-WGD duplicate, slow evolving	7	67	13	4	4.71	0.242	0	0	-0.02	6.88	SPCC338.10c	lost distant to S. pombe	0	NA	6.69
YLR060W	oldest / core	11	1	2	0	6.31	0.129	1	0	0.41	0	SPAC23A1.12c	NA	0	NA	5.36
YJR144W	oldest / core	19	26	1	0	5.85	0.135	0	0	-0.05	0	SPBC30D10.08	NA	1	NA	5.54
YNL200C	oldest / core	0	1	9	0	4.13	0.22	0	0	-0.48	0	SPAC15A10.05c	NA	0	NA	6.15
YKR101W	recent gain	13	50	2	0	4.93	0.228	0	0	-0.7	0	NA	NA	NA	NA	NA
YGR257C	oldest / core	2	2	1	0	5.13	0.204	0	0	-0.26	0	SPBP23A10.06	NA	0	NA	5.26
YKL224C	recent gain / Post-WGD duplicate, fast evolving	0	0	10	0	1.1	0.206	0	0	-0.42	0	NA	NA	NA	NA	NA
YLR201C	oldest / core	5	3	0	0	3.64	0.175	0	0	-0.12	0	SPAC19G12.11	NA	0	NA	5.85
YJR015W	WGD duplicate, fast evolving	13	12	2	1	5.75	0.186	0	0	0.22	0	NA	NA	NA	NA	NA
YIL004C	oldest / distant loss	32	23	0	0	0	0.186	1	0	-0.12	4.47	SPAC23C4.13	lost distant to S. pombe	0	NA	4.88
YMR283C	oldest / local loss	0	50	3	1	4.48	0.179	0	0	-0.445	3.43	SPAC3F10.06c	lost distant to S. pombe	1	6	4.32
YLR147C	oldest / local loss	65	4	2	0	3.87	0.178	1	0	-0.16	3.16	SPBC19C2.14	lost distant to S. pombe	18	NA	NA
YFR012W	oldest / local loss / Pre-WGD duplicate, fast evolving / WGD duplicate, fast evolving	1	10	7	2	0.69	0.242	0	0	-0.98	15.56	SPCC1739.10	lost distant to S. pombe	1	40	4.46
YER022W	oldest / core	59	43	2	1	5.62	0.187	1	0	-0.145	0	SPBC31F10.04c	NA	4	NA	3.97
YIL040W	ancient gain	0	375	2	1	4.43	0.377	0	0	0.27	0	NA	NA	NA	NA	NA
YOR253W	oldest	9	6	1	1	5.8	0.245	0	0	0.335	0	SPCC663.13c	lost distant to S. pombe	1	NA	5.58
YDR139C	oldest / local loss	15	14	1	0	0	0.229	0	0	0.04	6.23	SPBC12D12.08c	lost distant to S. pombe	10	NA	4.55
YER007W	oldest / core	6	45	2	1	4.86	0.191	0	0	-0.62	0	SPAC22H10.10	NA	4	NA	4.8
YJR029W	Post-WGD duplicate, fast evolving / WGD duplicate, fast evolving	4	0	4	2	0	0.387	0	0	0.87	0	NA	NA	NA	NA	NA
YMR086W	ancient gain / WGD duplicate, slow evolving	23	7	3	1	4.54	0.212	0	0	-0.34	0	NA	NA	NA	NA	NA
YKL165C	oldest / core	6	6	7	3	4.73	0.223	1	0	0.21	0	SPBC839.08c	NA	1	NA	5.33
YDR179C	ancient gain	10	20	12	3	4.28	0.195	0	0	-0.515	0	NA	NA	NA	NA	NA
YIL015W	oldest / distant loss / Pre-WGD duplicate, fast evolving / WGD duplicate, slow evolving	1	7	9	2	6.01	0.591	0	0	-0.94	12.92	SPAC26A3.01	lost distant to S. pombe	0	NA	6.94
YBL040C	oldest / local loss	8	11	0	0	0	0.193	1	0	0.035	3.11	SPBP8B7.22	lost distant to S. pombe	0	NA	5.51
YDL008W	oldest / core	16	20	0	0	4.57	0.23	1	0	-0.335	0	SPAC343.03	NA	8	NA	4.2
YOR048C	oldest / core	13	20	3	1	5.6	0.202	1	0	0.03	0	SPAC26A3.12c	NA	15	NA	5.42
YDR144C	oldest / distant loss / Pre-WGD duplicate, fast evolving / WGD duplicate, fast evolving	1	22	13	0	4.88	0.239	0	0	0.1	12.92	SPAC26A3.01	lost distant to S. pombe	0	NA	6.94
YOR078W	oldest	43	92	6	0	5.96	0.211	0	0	-0.32	0	SPBP8B7.10c	lost distant to S. pombe	0	44	4.61
YCR032W	oldest / core	1	18	9	3	4.96	0.264	0	0	-0.21	0	SPBC28E12.06c	NA	0	NA	3.77
YCR093W	oldest / core	47	20	6	2	5.19	0.204	1	0	-0.13	0	SPAC20G8.06	NA	9	NA	5.72
YBL019W	oldest / core	3	18	3	0	4.61	0.215	0	0	-0.64	0	SPBC3D6.10	NA	1	10	3.71
YKR086W	oldest / core	8	102	2	0	5.31	0.251	1	0	-0.38	0	SPBC1711.17	NA	5	NA	4.45
YMR315W	oldest / core	8	7	10	3	4.8	0.153	0	0	0.23	0	SPAC26H5.09c	NA	3	7	6.92
YDR050C	oldest / core	13	4	8	3	8.31	0.447	1	0	-0.52	0	SPCC24B10.21	NA	3	NA	8.65
YBL084C	oldest / core	42	55	0	0	5.91	0.226	1	0	-0.49	0	SPAC17C9.01c	NA	10	NA	4.09
YLR361CA	ancient gain	1	0	0	0	4.06	NA	0	0	NA	0	NA	NA	NA	NA	NA
YOL028C	ancient gain / WGD duplicate, slow evolving	7	2	5	0	4.25	0.201	0	1	-0.5	0	NA	NA	NA	NA	NA
YPR144C	oldest / core	59	19	7	1	5.07	0.22	1	0	0.02	0	SPBC1604.06c	NA	1	NA	5.76
YER019W	oldest / core	3	88	5	0	4.64	0.218	0	0	-0.31	0	SPBC32F12.01c	NA	0	NA	4.2
YML017W	ancient gain	5	47	2	0	0	0.238	0	0	-0.46	0	NA	NA	NA	NA	NA
YNR040W	ancient gain	1	10	4	1	4.39	0.204	0	0	-0.515	0	NA	NA	NA	NA	NA
YBL050W	oldest / distant loss	27	92	2	1	0	0.185	1	0	0.21	4.47	SPAC959.02	lost distant to S. pombe	1	NA	6.17
YFR044C	oldest / core	7	12	5	1	5.39	0.166	0	0	0.36	0	SPBC1198.08	NA	0	14	6.52
YNL209W	oldest / local loss / WGD duplicate, fast evolving	99	15	2	1	8.13	0.54	0	0	-0.35	6.59	SPBC1709.05	lost distant to S. pombe	6	NA	8.82
YKR011C	ancient gain	4	2	6	3	4.61	0.175	0	0	-0.32	0	NA	NA	NA	NA	NA
YMR251W	oldest / local loss / Pre-WGD duplicate, fast evolving / Post-WGD duplicate, slow evolving	1	1	6	0	1.61	0.389	0	0	-1.2	9.24	SPCC1281.07c	lost local to S. pombe	0	7	4.33
YLR395C	oldest / local loss	2	35	9	1	4.37	0.19	0	0	0.05	6.23	SPAC24C9.16c	lost local to S. pombe	0	6	NA
YLR417W	oldest / core	9	54	8	1	4.88	0.21	0	0	-0.54	0	SPBC3B9.09	NA	0	NA	3.67
YOR046C	oldest / core	19	150	1	0	6.45	0.244	1	0	0.3	0	SPBC12C2.06	NA	7	NA	5.73
YIL162W	oldest / local loss	6	4	25	6	3.69	0.161	0	0	-0.16	10.31	SPCC191.11	lost distant to S. pombe	0	6	2.93
YMR210W	Post-WGD duplicate, slow evolving / WGD duplicate, slow evolving	4	33	0	0	4.78	0.158	0	0	-0.34	0	NA	NA	NA	NA	NA
YJR033C	oldest / local loss	11	44	4	1	4.11	0.281	0	0	-0.5	3.16	SPBC1105.10	lost distant to S. pombe	1	18	3.93
YKL148C	oldest / core / Post-WGD duplicate, slow evolving	5	33	12	7	3.33	0.202	0	0	-0.47	0	SPAC1556.02c	lost distant to S. pombe	2	NA	3.98
YHR210C	oldest / local loss / Post-WGD duplicate, fast evolving	0	8	9	1	3.09	0.325	0	0	-0.93	7.12	SPBPB2B2.12c	lost distant to S. pombe	1	NA	3.46
YGL017W	oldest / core	7	3	2	0	5.23	0.19	0	0	-0.555	0	SPAC3C7.07c	NA	0	2	4.92
YNL126W	oldest / local loss	11	13	2	0	4.81	0.194	1	0	-0.31	3.11	SPBC428.20c	lost distant to S. pombe	13	NA	4.16
YBL054W	ancient gain / WGD duplicate, slow evolving	7	8	5	0	5.16	0.22	0	0	-0.21	0	NA	NA	NA	NA	NA
YNL215W	oldest / local loss	17	209	0	0	4.98	0.233	0	0	-0.48	4.44	SPAC6B12.05c	lost distant to S. pombe	1	39	5.92
YPL206C	oldest	2	4	4	1	5.36	0.154	0	0	0.035	0	SPAC4D7.02c	lost distant to S. pombe	0	6	5.1
YKR068C	oldest / core	21	27	4	2	5.34	0.282	1	0	0.08	0	SPAC644.18c	NA	0	NA	5.17
YKR078W	oldest / core / WGD duplicate, fast evolving	6	3	2	0	4.51	0.169	0	0	-0.44	0	SPCPJ732.01	NA	1	141	3.72
YHR143WA	oldest / core	31	15	4	0	4.95	0.256	1	0	0.18	0	SPBC19C2.03	NA	9	NA	5.58
YKR017C	oldest / core	2	2	0	0	4.74	0.265	0	0	-0.65	0	SPAC328.02	NA	1	NA	4.65
YGL013C	WGD duplicate, fast evolving	12	68	9	1	4.51	0.195	0	1	-0.09	0	NA	NA	NA	NA	NA
YOL063C	ancient gain	5	4	0	0	4.75	0.142	0	0	-0.33	0	NA	NA	NA	NA	NA
YER151C	oldest / core	414	372	0	0	4.77	0.163	0	0	-0.04	0	SPBP8B7.21	NA	3	70	5.74
YJR088C	oldest	1	38	8	1	5.71	0.284	0	0	0.1	0	SPBC15C4.01c	lost distant to S. pombe	0	NA	4.02
YOR219C	oldest / core / Pre-WGD duplicate, slow evolving	4	1	2	1	4.71	0.264	0	0	-0.25	0	SPAC14C4.15c	NA	0	6	5.04
YDR249C	ancient gain	1	10	2	1	4.72	0.171	0	0	-0.53	0	NA	NA	NA	NA	NA
YDR022C	ancient gain	6	19	0	0	3.71	0.187	0	0	-0.44	0	NA	NA	NA	NA	NA
YOR162C	Post-WGD duplicate, slow evolving	13	1	7	3	4.16	0.214	0	1	-0.64	0	NA	NA	NA	NA	NA
YCR020CA	oldest / local loss	7	29	5	0	4.39	0.177	0	0	-0.13	9.24	SPBC947.03c	lost local to S. pombe	0	32	4.9
YDR357C	ancient gain	8	21	3	0	4.68	0.181	0	0	-0.215	0	NA	NA	NA	NA	NA
YGL026C	oldest / core	10	1	4	1	5.81	0.232	0	0	0.34	0	SPAC19A8.15	NA	3	NA	7.16
YMR035W	oldest / local loss	2	31	0	0	4.42	0.166	0	0	-0.29	6.23	SPBC336.13c	lost distant to S. pombe	0	18	4.05
YBR028C	oldest / core	10	11	1	0	4.96	0.222	0	0	-0.27	0	SPCC4G3.08	NA	4	14	4.27
YDL013W	oldest	46	353	3	0	5.57	0.187	0	0	-0.47	0	SPAC19A8.10	lost distant to S. pombe	8	NA	4.98
YPL177C	WGD duplicate, slow evolving	7	33	13	5	5	0.146	0	1	-0.22	0	NA	NA	NA	NA	NA
YML119W	ancient gain	4	44	11	2	5.1	0.244	0	0	-0.5	0	NA	NA	NA	NA	NA
YBL038W	oldest / core	38	3	3	1	5.59	0.162	0	0	-0.09	0	SPBC1105.03c	NA	0	NA	5.12
YGR109C	oldest / distant loss / Pre-WGD duplicate, fast evolving / WGD duplicate, slow evolving	10	26	10	3	3.47	0.188	0	0	-0.55	6.46	SPCC4E9.02	lost distant to S. pombe	0	4	4.21
YMR170C	oldest / local loss / Pre-WGD duplicate, slow evolving	3	2	5	3	4.41	0.247	0	0	-0.435	11.22	SPAC922.07c	lost local to S. pombe	1	4	4.48
YBR241C	oldest / distant loss / WGD duplicate, fast evolving	11	3	7	1	2.89	0.26	0	0	-0.82	12.92	SPCC548.07c	lost distant to S. pombe	0	5	3.12
YGL097W	oldest / core	35	50	2	0	5.85	0.202	1	0	0	0	SPBC557.03c	NA	4	NA	5.63
YBL066C	ancient gain / Pre-WGD duplicate, slow evolving	7	9	0	0	3.43	0.228	0	0	-0.81	0	NA	NA	NA	NA	NA
YKL215C	oldest / local loss	6	5	1	0	4.62	0.201	0	0	-0.46	4.33	SPAC11D3.14c	lost distant to S. pombe	0	6	3.95
YHR164C	oldest / core	14	55	3	1	4.61	0.35	1	0	-0.585	0	SPBC16D10.04c	NA	10	NA	3.71
YNL216W	oldest / distant loss	26	245	4	2	5.63	0.31	1	1	-0.28	8.83	SPBC1778.02	lost distant to S. pombe	6	43	3.29
YMR240C	oldest / core	47	7	4	1	5.47	0.188	1	0	-0.5	0	SPAC22F8.10c	NA	17	14	5.77
YML035C	oldest / core	19	38	4	0	5.12	0.221	0	0	-0.08	0	SPBC106.04	NA	22	51	4.76
YDR435C	oldest / core	1	83	2	0	4.41	0.193	0	0	-0.13	0	SPBP8B7.08c	NA	3	96	4.46
YMR140W	oldest / distant loss	23	15	5	0	3.97	0.245	0	0	-0.565	2.77	SPBC25B2.03	lost distant to S. pombe	0	6	5.12
YPR198W	oldest / local loss / Post-WGD duplicate, fast evolving	23	26	8	1	5.04	0.171	0	0	-0.02	9.25	SPBC16A3.17c	lost distant to S. pombe	0	NA	3.61
YOR151C	oldest / core	70	17	2	0	6.36	0.265	1	0	0.35	0	SPAC23G3.01	NA	18	NA	6.28
YMR241W	oldest / core	11	35	3	1	6.47	0.153	0	0	0.35	0	SPBC83.13	NA	0	NA	5.84
YDR529C	oldest / core	5	1	9	4	5.42	0.26	0	0	-0.07	0	SPCC737.02c	NA	0	NA	5.54
YGR097W	WGD duplicate, fast evolving	33	145	2	0	4.58	0.237	0	0	-0.04	0	NA	NA	NA	NA	NA
YDR206W	oldest / distant loss / WGD duplicate, slow evolving	16	8	0	0	5.88	0.207	0	0	-0.22	9.49	SPBC2D10.13	lost distant to S. pombe	3	3	3.92
YGR197C	WGD duplicate, slow evolving	2	6	6	2	4.14	0.195	0	0	-0.62	0	NA	NA	NA	NA	NA
YDR531W	oldest / core	2	51	5	0	5.81	0.193	1	0	0.15	0	SPBC4B4.01c	NA	0	NA	5.31
YPL252C	oldest / distant loss	1	0	5	1	4.28	0.173	1	0	-0.14	2.77	SPAC22E12.10c	lost distant to S. pombe	1	NA	6.09
YML080W	oldest / core	5	6	0	0	5.43	0.137	0	0	-0.34	0	SPBC36B7.04	NA	0	NA	4.79
YML100W	oldest / core / WGD duplicate, fast evolving	12	9	23	9	4.53	0.274	0	0	-0.21	0	SPAC22F8.05	NA	1	23	5.03
YOR150W	oldest / core	22	0	2	1	4.34	0.191	0	0	-0.05	0	SPBC16G5.04	NA	0	NA	4.41
YKR045C	ancient gain	3	3	1	0	2.48	0.197	0	0	-0.67	0	NA	NA	NA	NA	NA
YOR093C	oldest / local loss	11	2	11	0	5.21	0.294	0	0	-0.28	6.23	SPAC56F8.02	lost distant to S. pombe	2	29	4.78
YDR258C	oldest / core	20	18	10	4	5.15	0.47	0	0	-0.33	0	SPBC4F6.17c	NA	1	NA	5.26
YCR081W	oldest / core	30	94	3	0	4.45	0.196	0	0	-0.475	0	SPAC688.08	NA	2	NA	5.09
YGR261C	oldest / core	16	53	1	0	5.57	0.29	0	0	0.06	0	SPAC23H3.06	NA	2	21	5.45
YDR295C	oldest / core / Pre-WGD duplicate, fast evolving	18	70	1	1	4.99	0.187	0	0	-0.395	0	SPCC188.07	NA	14	55	3.56
YBR078W	oldest / Pre-WGD duplicate, slow evolving / WGD duplicate, slow evolving	5	188	17	5	0	0.203	0	0	0.8	0	SPCC1223.12c	lost distant to S. pombe	0	18	3.09
YBR288C	oldest	6	90	1	0	5.51	0.184	0	0	0.02	0	SPBC651.11c	lost distant to S. pombe	1	41	5.13
YNL230C	oldest	30	24	2	0	3.22	0.241	0	0	-0.485	0	SPBC29A3.08	lost distant to S. pombe	3	NA	3.93
YDR218C	Pre-WGD duplicate, fast evolving	4	8	2	0	2.56	0.397	0	0	-1.31	0	NA	NA	NA	NA	NA
YDR011W	oldest / distant loss / WGD duplicate, fast evolving	25	8	24	8	5.61	0.191	0	0	0.345	12.92	SPCC18B5.01c	lost distant to S. pombe	0	NA	4.38
YKL142W	oldest / distant loss	23	0	9	1	5.35	0.153	0	0	0.15	3.64	SPCC297.06c	lost distant to S. pombe	0	NA	4.71
YHR030C	oldest / core / WGD duplicate, fast evolving	71	288	5	2	5.25	0.182	0	0	-0.06	0	SPBC119.08	lost distant to S. pombe	9	77	5.06
YAL018C	WGD duplicate, fast evolving / Pre-WGD duplicate, slow evolving	9	11	9	3	1.1	0.459	0	0	-1.225	0	NA	NA	NA	NA	NA
YOR310C	oldest / core	99	24	5	0	6.84	0.214	1	0	0.385	0	SPAC23G3.06	NA	11	NA	7.81
YDL186W	ancient gain	5	14	4	3	0.69	0.214	0	0	-0.72	0	NA	NA	NA	NA	NA
YPL089C	oldest / Pre-WGD duplicate, fast evolving / WGD duplicate, fast evolving	12	26	1	0	4.19	0.247	0	1	-0.33	0	SPBC317.01	lost local to S. pombe	19	8	3.28
YDR081C	oldest / distant loss	5	3	1	0	5.03	0.137	1	1	-0.17	8.83	SPBC14F5.12c	lost local to S. pombe	27	7	4.74
YMR294W	oldest / distant loss	13	246	1	0	4.98	0.259	0	0	-0.5	2.77	SPCC11E10.03	lost distant to S. pombe	1	NA	3.6
YPL173W	oldest / core	14	3	4	0	4.91	0.18	0	0	-0.44	0	SPAC4F8.02c	NA	0	NA	5.78
YIR035C	oldest / distant loss / WGD duplicate, slow evolving	8	5	3	1	5	0.442	0	0	-0.38	7.14	SPBC30D10.05c	lost distant to S. pombe	1	7	6.25
YDR201W	oldest / distant loss	27	1	1	0	4.77	0.311	1	0	-0.25	3.99	SPCC1223.15c	lost distant to S. pombe	1	132	NA
YMR115W	oldest / core / WGD duplicate, slow evolving	8	50	2	0	4.84	0.195	0	0	-0.25	0	SPAP27G11.02	lost distant to S. pombe	0	13	5.15
YHR150W	oldest	2	9	6	3	4.32	0.186	0	0	-0.49	0	SPCC737.05	lost distant to S. pombe	0	NA	3.7
YNR030W	oldest / core	6	36	3	1	4.26	0.165	0	0	0.035	0	SPBC1734.12c	NA	0	38	4.93
YKR037C	oldest / distant loss	23	19	2	0	5.02	0.142	1	0	-0.29	6.46	SPAC8C9.17c	lost distant to S. pombe	4	113	5.85
YOR069W	oldest / core / WGD duplicate, slow evolving	17	96	0	0	5.76	0.171	0	0	-0.375	0	SPCPJ732.01	NA	1	141	3.72
YHR007C	oldest / core	79	147	15	5	6.62	0.194	1	0	0.7	0	SPAC13A11.02c	NA	3	NA	7.17
YLR200W	oldest / core	13	418	7	1	4.94	0.193	0	0	0.03	0	SPAC3A11.13	NA	5	83	5.77
YJL165C	WGD duplicate, fast evolving	36	103	1	1	5.12	0.183	0	0	-0.21	0	NA	NA	NA	NA	NA
YCR012W	oldest / core	41	12	13	3	8.72	0.251	1	0	0.87	0	SPBC14F5.04c	NA	7	NA	8.27
YDL081C	oldest / core / Pre-WGD duplicate, slow evolving	11	92	8	0	7.35	0.226	0	0	0.595	0	SPAC644.15	lost distant to S. pombe	0	NA	10.04
YDL145C	oldest / core	46	97	8	0	5.85	0.138	1	0	0.27	0	SPBPJ4664.04	NA	7	NA	5.8
YCL002C	ancient gain	1	18	4	0	0	0.233	0	0	-0.25	0	NA	NA	NA	NA	NA
YNL121C	oldest / core / WGD duplicate, fast evolving	28	98	1	1	5.69	0.275	0	0	0.01	0	SPAC6B12.12	NA	4	479	6.36
YKL210W	oldest / core	34	5	7	1	6.18	0.214	1	0	0.455	0	SPBC1604.21c	NA	7	NA	6.02
YNL291C	oldest / core	7	48	1	0	4.8	0.154	0	0	-0.01	0	SPAC1F5.08c	NA	1	24	5.1
YPL132W	oldest / core / Pre-WGD duplicate, slow evolving	4	11	1	1	5.09	0.129	0	0	-0.28	0	SPAC19B12.13	NA	0	NA	4.53
YGL141W	oldest	11	7	4	0	4.87	0.286	0	0	-0.32	0	SPAC167.07c	lost distant to S. pombe	0	7	5.15
YDL214C	oldest / core / WGD duplicate, fast evolving / Pre-WGD duplicate, slow evolving	41	3	10	1	1.61	0.299	0	0	-0.76	0	SPCC1020.10	NA	0	33	3.69
YOL098C	oldest / core	16	8	2	0	5.82	0.154	0	0	0.02	0	SPAC3H1.02c	NA	0	NA	5.14
YMR028W	oldest / local loss	15	83	3	0	4.88	0.186	1	0	-0.26	3.11	SPCC63.05	lost distant to S. pombe	2	1	3.48
YML070W	oldest / distant loss / Pre-WGD duplicate, fast evolving	4	28	7	2	5.6	0.646	0	0	-0.01	6.46	SPAC22A12.11	lost distant to S. pombe	0	11	6.08
YNL317W	oldest / core	28	2	1	1	4.14	0.193	1	0	-0.57	0	SPAC12G12.14c	NA	8	NA	5.07
YCR028CA	oldest / core	57	103	0	0	0	0.691	0	0	0.505	0	SPAC2F3.04c	NA	2	NA	5.99
YAL021C	oldest / core / Pre-WGD duplicate, fast evolving	46	212	0	0	4.56	0.275	0	0	-0.41	0	SPCC31H12.08c	lost distant to S. pombe	4	412	5.95
YKL002W	oldest / core	15	79	3	0	0	0.203	0	0	-0.04	0	SPAC4F8.01	NA	0	NA	5.33
YPL157W	oldest / core	5	158	6	2	5.25	0.172	0	0	-0.32	0	SPAC2G11.15c	NA	6	NA	4.7
YMR024W	oldest / core	37	4	0	0	4.75	0.168	0	0	-0.225	0	SPBC3B9.14c	NA	0	NA	4.72
YGR161C	ancient gain	16	41	19	2	4.8	0.232	0	0	-0.41	0	NA	NA	NA	NA	NA
YJR060W	oldest / distant loss	18	80	3	1	5.71	0.224	0	1	-0.39	3.9	SPAC3F10.12c	lost local to S. pombe	43	NA	5.37
YJL176C	oldest / core	38	235	3	1	5.14	0.278	0	0	-0.25	0	SPAC23H3.10	NA	11	NA	5.24
YKR095W	oldest / distant loss / WGD duplicate, slow evolving	16	67	4	3	5.83	0.183	0	0	0.02	11.7	SPCC162.08c	lost distant to S. pombe	18	2	3.88
YGL198W	oldest / local loss	21	6	2	0	4.79	0.19	0	0	-0.27	10.6	SPAC644.13c	lost distant to S. pombe	2	16	5.55
YPL283C	Post-WGD duplicate, fast evolving / WGD duplicate, fast evolving	2	0	17	9	0	0.574	0	0	0.28	0	NA	NA	NA	NA	NA
YHR083W	ancient gain	8	25	6	1	4.17	0.159	1	0	-0.07	0	NA	NA	NA	NA	NA
YPR182W	oldest / local loss	48	0	2	1	3.66	0.219	1	0	-0.39	7.59	SPBC3E7.14	lost distant to S. pombe	17	NA	5.47
YJR003C	ancient gain	6	18	4	2	5.93	0.159	0	0	-0.11	0	NA	NA	NA	NA	NA
YLR245C	oldest / local loss	10	0	1	0	2.56	0.167	0	0	-0.62	7.79	SPAC1556.04c	lost distant to S. pombe	7	NA	3.56
YER100W	oldest / core	17	64	5	2	5.13	0.178	0	0	0.14	0	SPAC10F6.05c	NA	2	22	4.88
YJR112W	oldest / core	38	5	2	1	5.04	0.187	1	0	-0.54	0	SPAC29E6.04	NA	3	NA	4.52
YGL082W	oldest / core / WGD duplicate, slow evolving	4	1	0	0	5.4	0.143	0	0	-0.11	0	SPAC12G12.11c	NA	1	1	4.81
YDL166C	oldest / core	11	0	2	0	5.14	0.189	1	0	0.11	0	SPCC830.11c	NA	4	NA	5
YLR466W	Post-WGD duplicate, fast evolving / WGD duplicate, slow evolving	3	0	5	1	7.15	0.262	0	0	0.28	0	NA	NA	NA	NA	NA
YNL065W	ancient gain / WGD duplicate, slow evolving	8	5	17	3	5.58	0.19	0	0	0.02	0	NA	NA	NA	NA	NA
YGL167C	oldest / WGD duplicate, fast evolving	23	359	5	1	5.14	0.155	0	0	0.04	0	SPBC839.06	lost distant to S. pombe	0	9	3.7
YPL181W	oldest / local loss	33	166	3	0	5.54	0.157	0	0	-0.28	4.44	SPBC1685.08	lost distant to S. pombe	0	27	3.62
YOR137C	oldest / local loss / Pre-WGD duplicate, fast evolving	4	0	2	0	4.56	0.191	0	0	-0.415	5.8	SPCC1020.05	lost distant to S. pombe	0	20	4.38
YJR152W	oldest / distant loss / Post-WGD duplicate, fast evolving / Pre-WGD duplicate, fast evolving / WGD duplicate, fast evolving	5	5	14	3	3.83	0.271	0	0	-0.91	12.92	SPAC11D3.18c	lost distant to S. pombe	0	NA	3.81
YML104C	oldest / distant loss	4	5	0	0	5.07	0.237	0	0	-0.175	3.64	SPCC16A11.04	lost distant to S. pombe	1	NA	3.98
YOL104C	ancient gain	9	8	4	1	4.45	0.418	0	0	-1.185	0	NA	NA	NA	NA	NA
YOR156C	oldest / distant loss / WGD duplicate, slow evolving	29	30	0	0	4.55	0.31	0	0	-0.6	10.66	SPAC1687.05	lost distant to S. pombe	8	52	5.24
YGL194C	oldest / core	13	185	14	3	4.33	0.228	0	0	-0.75	0	SPAC3G9.07c	NA	7	100	4.93
YOR312C	oldest / local loss / WGD duplicate, slow evolving	72	8	8	3	0	0.256	0	0	0.56	5.75	SPAC26A3.04	lost distant to S. pombe	6	NA	9.07
YMR285C	oldest / WGD duplicate, slow evolving	8	41	1	0	5.13	0.189	0	0	-0.28	0	SPBC9B6.11c	lost distant to S. pombe	0	14	5.78
YGR194C	oldest / core	2	4	2	1	4.42	0.349	0	0	-0.53	0	SPCPJ732.02c	NA	0	18	4.79
YIR016W	ancient gain	2	134	6	0	4.19	0.21	0	0	-0.6	0	NA	NA	NA	NA	NA
YLR042C	recent gain	1	8	17	2	3.26	0.282	0	0	-0.89	0	NA	NA	NA	NA	NA
YJR113C	oldest / core	31	47	2	0	5.06	0.238	0	0	-0.45	0	SPAC16E8.10c	NA	0	NA	5.78
YJR007W	oldest / core	30	51	7	0	5.67	0.13	1	0	0.35	0	SPAC3G9.09c	NA	4	NA	6.87
YGL077C	oldest / core / Pre-WGD duplicate, slow evolving	58	14	4	1	5.71	0.28	0	0	0.43	0	SPAC1039.01	lost distant to S. pombe	1	NA	4.98
YDR284C	oldest / core / Pre-WGD duplicate, slow evolving	18	9	7	3	5.32	0.244	0	0	0.16	0	SPBC409.18	lost distant to S. pombe	0	8	4.88
YGL241W	oldest / core	17	17	2	0	5.15	0.153	0	0	-0.21	0	SPAC22H10.03c	NA	0	38	5.29
YER139C	oldest / WGD duplicate, slow evolving	19	44	2	2	4.48	0.203	0	0	-0.48	0	SPAC23A1.16c	lost distant to S. pombe	1	NA	4.89
YDL001W	oldest / core	7	71	0	0	4.98	0.235	0	0	-0.39	0	SPCC16C4.01	NA	4	23	4.11
YPL183C	oldest / core	6	16	0	0	6.13	0.192	0	0	-0.13	0	SPBC1306.02	NA	1	NA	3.67
YGL036W	ancient gain	6	38	5	0	4.62	0.135	0	0	-0.17	0	NA	NA	NA	NA	NA
YNR054C	oldest / core	40	2	7	1	4.62	0.15	1	0	-0.18	0	SPBC28E12.05	NA	0	NA	4.73
YER153C	ancient gain	5	80	7	2	2.48	0.219	0	0	-0.745	0	NA	NA	NA	NA	NA
YKL033W	oldest / core	7	0	2	0	5	0.197	1	0	-0.46	0	SPCC622.13c	NA	5	NA	2.81
YJL204C	oldest / core	11	17	10	0	4.58	0.147	0	0	-0.3	0	SPCC18.04	NA	1	2	3.7
YDR329C	oldest / core	12	32	2	1	5.3	0.237	0	0	-0.2	0	SPAC29A4.14c	NA	0	NA	4.34
YHR136C	ancient gain	4	6	21	5	5.6	0.547	0	0	-0.415	0	NA	NA	NA	NA	NA
YHR014W	ancient gain	8	41	6	3	2.94	0.24	0	0	-0.9	0	NA	NA	NA	NA	NA
YPL171C	oldest / local loss / WGD duplicate, fast evolving	2	31	31	7	2.4	0.323	0	0	-1.04	9.49	SPAC5H10.10	lost local to S. pombe	0	NA	5.85
YMR102C	oldest / core / WGD duplicate, fast evolving	11	2	7	1	4.91	0.196	0	0	-0.21	0	SPBC18H10.05	NA	0	25	3.67
YGR041W	ancient gain / WGD duplicate, slow evolving	8	5	12	6	4.44	0.178	0	0	-0.285	0	NA	NA	NA	NA	NA
YGR147C	oldest / core	1	1	2	1	5.9	0.203	1	0	-0.07	0	SPBC106.07c	NA	0	NA	5.11
YLR335W	oldest	36	51	1	0	5.53	0.148	0	0	0.11	0	SPCC18B5.07c	lost distant to S. pombe	0	34	5.24
YGR211W	oldest / core	7	10	8	1	5.82	0.164	1	0	0.155	0	SPAC15A10.04c	NA	0	NA	7.16
YBL025W	oldest / distant loss	7	6	1	0	4.45	0.195	0	0	-0.75	5.55	SPAC22E12.08	lost distant to S. pombe	4	NA	3.86
YGL227W	oldest / distant loss	13	40	8	1	4.22	0.174	0	0	-0.51	6.46	SPCC1259.12c	lost distant to S. pombe	1	NA	3.91
YBR181C	oldest / local loss / WGD duplicate, slow evolving	67	66	5	2	0	0.488	0	0	-0.225	10.5	SPAPB1E7.12	lost distant to S. pombe	6	NA	8.06
YMR156C	oldest / local loss	0	32	1	0	3.5	0.173	0	0	-0.69	4.49	SPAC23C11.04c	lost distant to S. pombe	0	101	4.43
YMR012W	oldest / local loss	55	14	1	0	5.93	0.139	0	0	0.4	3.11	SPBC530.06c	lost distant to S. pombe	0	5	4.22
YDR383C	ancient gain	17	9	3	0	4.96	0.168	0	0	-0.405	0	NA	NA	NA	NA	NA
YOR182C	oldest / local loss / WGD duplicate, slow evolving	2	38	10	2	0	0.831	0	0	-0.865	8.4	SPBC19G7.03c	lost distant to S. pombe	3	NA	7.85
YJR068W	oldest / core	31	6	1	1	5.63	0.428	1	0	0.01	0	SPAC23D3.02	NA	6	NA	5.2
YDR167W	oldest / core	55	10	0	0	5.13	0.24	1	0	-0.06	0	SPBC21H7.02	NA	6	NA	4.55
YOR054C	ancient gain / WGD duplicate, fast evolving	22	41	2	0	4.65	0.236	0	0	-0.47	0	NA	NA	NA	NA	NA
YHR205W	oldest / core	11	78	2	1	4.37	0.17	0	0	-0.16	0	SPAC22E12.14c	NA	2	25	4.88
YDR407C	oldest / core	12	4	5	0	5.17	0.2	1	0	-0.08	0	SPAC6G10.05c	NA	1	NA	4.82
YKL221W	ancient gain / WGD duplicate, fast evolving	3	3	6	0	0	0.279	0	0	-1.11	0	NA	NA	NA	NA	NA
YLR343W	oldest / distant loss / Pre-WGD duplicate, slow evolving	11	2	5	1	2.89	0.349	0	0	-0.815	6.46	SPBC29A10.08	lost distant to S. pombe	0	NA	6.87
YGL185C	ancient gain / Pre-WGD duplicate, fast evolving	4	0	1	0	4.5	0.18	0	0	-0.31	0	NA	NA	NA	NA	NA
YER175C	oldest / distant loss	2	1	7	1	4.32	0.288	0	0	-0.16	8.83	SPAC25B8.10	lost distant to S. pombe	0	NA	5.32
YBR182C	oldest / Pre-WGD duplicate, slow evolving / WGD duplicate, slow evolving	4	11	6	1	4.25	0.218	0	1	-0.68	0	SPBC317.01	lost local to S. pombe	19	8	3.28
YHR186C	oldest / core	27	7	5	0	4.69	0.193	1	0	-0.36	0	SPAC57A7.11	NA	5	NA	4.37
YBR207W	oldest / local loss / Pre-WGD duplicate, fast evolving	37	2	5	2	5.5	0.168	0	0	-0.06	4.33	SPAC1F7.07c	lost distant to S. pombe	0	NA	5.97
YPL214C	oldest / core	2	33	3	1	4.73	0.178	0	0	-0.32	0	SPAC23H4.10c	NA	4	5	4.05
YOR323C	oldest / core	7	7	4	0	5.87	0.27	0	0	0.19	0	SPAC821.11	NA	2	NA	5.85
YCR017C	oldest / core	3	27	4	2	5.23	0.234	0	0	0.12	0	SPAC589.12	NA	1	NA	5.77
YDR291W	oldest / core	2	2	0	0	5.03	0.31	0	0	-0.6	0	SPAC23A1.19c	NA	1	135	4.97
YLR143W	oldest	2	8	1	0	5.26	0.149	0	0	-0.23	0	SPBC577.12	lost distant to S. pombe	0	13	4.78
YMR089C	oldest / core / Pre-WGD duplicate, fast evolving	6	15	3	0	5.37	0.24	0	0	0.06	0	SPBC543.09	NA	1	NA	4.99
YDL069C	ancient gain	3	3	0	0	4.29	0.32	0	0	-0.51	0	NA	NA	NA	NA	NA
YOL015W	recent gain	1	4	0	0	3.26	0.381	0	0	-0.78	0	NA	NA	NA	NA	NA
YKR093W	oldest	4	13	20	5	5.2	0.288	0	0	-0.69	0	SPBC13A2.04c	lost distant to S. pombe	1	44	6.6
YGL157W	oldest / distant loss / Post-WGD duplicate, fast evolving / Post-WGD duplicate, slow evolving	8	2	24	1	5.04	0.157	0	0	0.02	10.02	SPBC1773.04	lost distant to S. pombe	0	4	6.07
YLR069C	oldest / core	5	39	2	0	5.16	0.161	0	0	-0.24	0	SPBC1306.01c	NA	0	NA	5.02
YGR193C	oldest / core	9	12	3	0	4.72	0.141	0	0	-0.065	0	SPCC1259.09c	NA	1	3	5.75
YLR179C	WGD duplicate, slow evolving	7	1	10	4	5.47	0.158	0	0	0.27	0	NA	NA	NA	NA	NA
YBR110W	oldest / core	31	43	8	2	5.48	0.213	1	0	-0.02	0	SPAC23C4.14	NA	0	NA	4.71
YDL169C	ancient gain	2	4	5	2	1.1	0.256	0	0	-0.78	0	NA	NA	NA	NA	NA
YKL005C	oldest / distant loss	4	6	4	0	5.18	0.206	0	1	-0.32	5.21	SPCC645.13	lost distant to S. pombe	1	13	4.3
YDR421W	ancient gain	4	7	4	1	5	0.17	0	1	-0.47	0	NA	NA	NA	NA	NA
YDR153C	ancient gain	20	68	2	0	4.88	0.18	0	0	-0.14	0	NA	NA	NA	NA	NA
YBR012WB	Post-WGD duplicate, fast evolving / WGD duplicate, fast evolving	2	1	3	0	0	0.282	0	0	0.84	0	NA	NA	NA	NA	NA
YJR117W	oldest / distant loss	40	105	1	0	4.57	0.286	0	0	0.34	8.83	SPAC3H1.05	lost distant to S. pombe	0	NA	6.96
YJR070C	oldest / core	9	45	2	0	5.82	0.168	0	0	0.16	0	SPAC30C2.02	NA	0	NA	6.37
YLR265C	oldest / local loss	13	12	3	0	4.98	0.395	0	0	-0.975	5.86	SPCC24B10.14c	lost distant to S. pombe	0	4	3.17
YPR125W	oldest / distant loss / Pre-WGD duplicate, slow evolving	46	4	2	1	4.86	0.267	0	0	-0.35	6.46	SPAC23C11.17	lost distant to S. pombe	1	NA	5.7
YPL053C	oldest / distant loss / Pre-WGD duplicate, fast evolving / WGD duplicate, fast evolving	6	27	2	0	6	0.253	0	0	0.16	8.83	SPCC777.07	lost distant to S. pombe	0	1	3.96
YER137C	ancient gain	0	4	3	0	1.61	0.235	0	0	-0.43	0	NA	NA	NA	NA	NA
YOR117W	oldest / core	51	19	3	1	6.11	0.31	1	0	0.09	0	SPAC3A11.12c	NA	14	NA	6.02
YPR133C	oldest / core	13	69	1	0	6.06	0.161	1	0	0.03	0	SPBC19G7.16	NA	1	NA	5.09
YLR176C	oldest / distant loss	19	52	2	1	2.83	0.363	0	1	-0.63	8.83	SPAC3G9.14	lost distant to S. pombe	3	NA	5.49
YMR195W	ancient gain	2	1	21	5	5.62	0.24	0	0	0.02	0	NA	NA	NA	NA	NA
YDR273W	oldest / core / WGD duplicate, fast evolving	8	6	1	0	3.64	0.249	0	0	-0.78	0	SPBC16E9.02c	NA	2	9	5.44
YBL016W	oldest / distant loss / Pre-WGD duplicate, slow evolving	113	100	10	1	4.88	0.436	0	0	-0.855	2.77	SPAC31G5.09c	lost distant to S. pombe	8	NA	4.17
YOL086WA	oldest / local loss	2	1	0	0	3.93	NA	0	0	NA	8.35	SPBC2D10.16	lost distant to S. pombe	1	NA	4.42
YML118W	oldest / WGD duplicate, fast evolving	5	7	1	1	2.89	0.327	0	0	-1.13	0	SPBC9B6.11c	lost distant to S. pombe	0	14	5.78
YJR137C	oldest / core	5	9	13	2	4.85	0.197	0	0	-0.02	0	SPAC10F6.01c	NA	4	NA	6.56
YDR542W	recent gain / Post-WGD duplicate, fast evolving	1	61	12	1	2.3	0.243	0	0	-0.53	0	NA	NA	NA	NA	NA
YGR264C	oldest / core	14	4	4	1	7.03	0.138	1	0	0.5	0	SPBC17A3.04c	NA	1	NA	5.41
YDL105W	oldest / core	9	3	2	0	3.76	0.224	1	0	-0.79	0	SPBC20F10.04c	NA	7	NA	3.97
YCR082W	ancient gain	11	10	5	1	5.12	0.294	0	0	0.23	0	NA	NA	NA	NA	NA
YLR099C	ancient gain / WGD duplicate, fast evolving	0	5	8	2	4.57	0.22	0	0	-0.61	0	NA	NA	NA	NA	NA
YOL009C	oldest / core	4	137	1	0	3.66	0.235	0	0	-0.63	0	SPBC28F2.06c	NA	0	NA	4
YBR274W	oldest / distant loss	32	102	0	0	4.93	0.17	0	0	-0.22	11.1	SPCC1259.13	lost distant to S. pombe	19	NA	3.63
YOL139C	oldest / core	76	16	3	1	7	0.228	1	0	0.72	0	SPBC1709.18	NA	1	28	6.12
YER049W	oldest / core	13	40	6	0	6.37	0.138	0	0	0.31	0	SPBC6B1.08c	NA	4	8	6.03
YJL171C	oldest / distant loss / Pre-WGD duplicate, fast evolving	2	24	6	2	4.79	0.173	0	0	0.09	2.77	SPBP23A10.11c	lost distant to S. pombe	0	NA	6.82
YLR429W	oldest / core	95	25	1	0	5.95	0.151	0	0	0.02	0	SPAC23C4.02	NA	0	11	4.92
YHR041C	oldest / distant loss	48	254	6	1	0	0.27	0	0	-0.46	3.99	SPAC17G8.05	lost distant to S. pombe	2	NA	4.82
YGL131C	oldest / local loss	7	5	0	0	4.49	0.245	0	0	-0.575	3.43	SPAC3H1.12c	lost distant to S. pombe	6	91	3.89
YNL263C	oldest / core	37	13	2	0	4.96	0.157	1	0	0.045	0	SPBC25H2.06c	NA	1	NA	5.42
YBR042C	oldest / WGD duplicate, fast evolving	9	17	1	1	5.65	0.242	0	0	-0.06	0	SPBC428.14	lost distant to S. pombe	3	NA	5.2
YGR258C	oldest / core	11	24	6	1	4.61	0.165	0	0	-0.36	0	SPBC3E7.08c	NA	0	24	4.41
YEL012W	oldest / core	5	58	6	3	0	0.24	0	0	-0.215	0	SPBC211.07c	NA	4	NA	4.97
YGR185C	oldest / core	15	80	2	1	5.92	0.145	1	0	0.44	0	SPCC1672.05c	NA	0	NA	6.6
YPL075W	ancient gain	13	70	6	1	0	0.154	0	1	-0.04	0	NA	NA	NA	NA	NA
YGL246C	oldest / distant loss	44	13	1	0	6.04	0.17	0	0	-0.08	8.83	SPAC19D5.06c	lost distant to S. pombe	1	3	4.59
YLR312WA	oldest / core	25	0	6	1	5.49	0.19	0	0	-0.12	0	SPBC1539.01c	NA	0	NA	4.83
YLR439W	oldest / local loss	37	1	19	7	3.58	0.208	0	0	-0.53	3.16	SPCC4G3.06c	lost distant to S. pombe	2	NA	3.02
YKL020C	oldest / local loss / WGD duplicate, fast evolving	12	43	5	1	4.82	0.152	0	1	-0.22	3.43	SPAC26H5.05	lost distant to S. pombe	5	64	5.65
YGL186C	WGD duplicate, slow evolving	1	2	5	1	6.2	0.17	0	0	0.07	0	NA	NA	NA	NA	NA
YPL091W	oldest / core	4	34	5	1	5.91	0.16	0	0	0.27	0	SPBC17A3.07	NA	1	NA	6.75
YJL030W	oldest / core	37	181	5	1	4.5	0.2	0	0	0	0	SPBC20F10.06	NA	17	32	3.81
YGR030C	ancient gain	11	2	0	0	4.14	0.173	1	0	-0.32	0	NA	NA	NA	NA	NA
YGL078C	oldest / core	26	76	4	0	6.65	0.147	0	0	0.255	0	SPBC17D1.06	NA	9	2	6.2
YOR378W	oldest / distant loss / WGD duplicate, fast evolving	2	5	8	2	2.4	0.298	0	0	-0.565	6.82	SPBC1683.03c	lost local to S. pombe	1	20	5.54
YPL216W	WGD duplicate, fast evolving	13	3	6	1	5.06	0.222	0	0	-0.62	0	NA	NA	NA	NA	NA
YNL175C	oldest / core	61	12	8	1	6.14	0.555	0	0	-0.54	0	SPAC3G6.04	NA	8	4	5.31
YGL128C	oldest / core	21	12	6	0	2.77	0.204	1	0	-0.64	0	SPCC10H11.02	NA	1	4	3.62
YBR008C	WGD duplicate, fast evolving	0	5	10	3	4.19	0.262	0	0	-0.73	0	NA	NA	NA	NA	NA
YCL005W	ancient gain	1	4	1	0	4.51	0.138	0	0	-0.185	0	NA	NA	NA	NA	NA
YLR043C	oldest / local loss / WGD duplicate, slow evolving	17	11	2	0	6	0.287	0	0	0.595	6.85	SPAC7D4.07c	lost distant to S. pombe	1	NA	8.16
YLR193C	oldest / local loss	1	150	1	0	3.64	0.167	0	0	-0.35	3.16	SPAP8A3.10	lost distant to S. pombe	0	NA	4.98
YOL005C	oldest / distant loss	35	0	3	2	3.99	0.148	1	0	0.02	8.11	SPAC3A12.07	lost distant to S. pombe	9	NA	6.23
YHR015W	ancient gain / WGD duplicate, fast evolving	5	11	4	0	3.97	0.319	0	0	-0.84	0	NA	NA	NA	NA	NA
YDR450W	oldest / local loss / WGD duplicate, slow evolving	46	1	8	4	0	0.368	0	0	0.36	9.49	SPCC1259.01c	lost distant to S. pombe	3	NA	8.2
YIL164C	ancient gain	0	1	2	2	4.67	0.25	0	0	-0.67	0	NA	NA	NA	NA	NA
YGR294W	recent gain / Post-WGD duplicate, slow evolving	2	20	4	0	2.48	0.179	0	0	-0.57	0	NA	NA	NA	NA	NA
YNR019W	oldest / core / WGD duplicate, slow evolving	15	36	10	1	4.06	0.224	0	0	-0.7	0	SPCP1E11.05c	NA	4	45	5.1
YIL019W	oldest / core	44	3	4	1	5.56	0.261	1	0	-0.2	0	SPAC3F10.08c	NA	0	NA	5.21
YOR258W	oldest / distant loss	1	12	3	0	4.45	0.181	0	0	-0.32	4.47	SPCC18.09c	lost distant to S. pombe	0	3	4.29
YDR424C	oldest / distant loss	11	48	3	0	0	0.27	0	0	-0.22	10.03	SPAC926.07c	lost distant to S. pombe	0	NA	4.92
YOL136C	ancient gain	7	11	8	2	4.74	0.148	0	0	-0.21	0	NA	NA	NA	NA	NA
YJR006W	oldest / core	6	32	3	1	4.84	0.174	1	0	-0.25	0	SPAC27E2.05	NA	4	NA	4.9
YDR098CB	Post-WGD duplicate, fast evolving / WGD duplicate, fast evolving	0	0	6	0	0	NA	0	0	NA	0	NA	NA	NA	NA	NA
YJL140W	oldest / core	38	74	3	0	6.14	0.163	0	0	0.23	0	SPBC337.14	NA	12	NA	5.14
YBL026W	oldest / local loss / Pre-WGD duplicate, slow evolving	87	2	2	0	0	0.318	1	0	-0.07	8.26	SPCC1620.01c	lost distant to S. pombe	5	NA	4.08
YOR005C	oldest / distant loss	21	20	5	0	4.6	0.171	0	0	-0.58	2.6	SPCC1183.05c	lost distant to S. pombe	1	NA	2.34
YAR031W	recent gain	9	2	3	0	4.47	0.253	0	0	-0.495	0	NA	NA	NA	NA	NA
YOR142WB	ancient gain / Post-WGD duplicate, fast evolving / WGD duplicate, fast evolving	1	0	0	0	0	NA	0	0	NA	0	NA	NA	NA	NA	NA
YPL241C	oldest / local loss	1	104	6	1	0	0.385	0	0	-0.49	5.94	SPAC328.08c	lost distant to S. pombe	6	NA	4.41
YBL049W	oldest / local loss	10	4	12	1	1.95	0.27	0	0	-0.895	9.06	SPAPJ691.02	lost distant to S. pombe	1	7	3
YLR054C	oldest / distant loss	1	1	8	0	0	0.394	0	0	-0.67	5.21	SPCC1902.02	lost distant to S. pombe	6	NA	3.81
YKL096WA	ancient gain	4	9	24	9	6.22	0.161	0	0	0.53	0	NA	NA	NA	NA	NA
YDR147W	oldest / core / WGD duplicate, fast evolving	2	10	8	4	5.41	0.222	0	0	-0.18	0	SPAC13G7.12c	NA	3	28	4.86
YLL053C	Post-WGD duplicate, fast evolving	0	0	5	2	2.4	0.178	0	0	-0.71	0	NA	NA	NA	NA	NA
YJR109C	oldest / core	19	6	15	4	5.42	0.267	0	0	0.36	0	SPBC215.08c	NA	2	NA	5.55
YOL084W	oldest / Pre-WGD duplicate, fast evolving	2	9	24	6	1.95	0.256	0	0	-1.065	0	SPAC24H6.13	lost local to S. pombe	0	17	6.06
YDR275W	ancient gain	1	3	6	2	5.27	0.188	0	0	-0.32	0	NA	NA	NA	NA	NA
YOR118W	oldest / distant loss	0	7	2	0	5.32	0.157	0	0	-0.225	3.9	SPBC21.02	lost distant to S. pombe	0	NA	3.82
YLR046C	oldest / local loss / Pre-WGD duplicate, fast evolving / WGD duplicate, fast evolving	2	10	8	0	3.87	0.206	0	0	-0.49	14.02	SPAC17G6.02c	lost distant to S. pombe	0	8	5.42
YDL108W	oldest / core	30	28	1	0	0	0.156	1	0	-0.315	0	SPBC19F8.07	NA	7	2	4.42
YOL128C	oldest / distant loss / Pre-WGD duplicate, fast evolving / WGD duplicate, fast evolving	17	10	5	2	6.02	0.2	0	0	-0.52	8.83	SPBC8D2.01	lost distant to S. pombe	1	NA	5.13
YHR146W	WGD duplicate, slow evolving	4	23	5	0	5.87	0.17	0	0	0.205	0	NA	NA	NA	NA	NA
YGR075C	oldest / core	15	14	5	1	4.49	0.18	1	0	-0.18	0	SPBC19C2.08	NA	2	4	4.21
YGL136C	oldest / core	2	44	9	3	4.77	0.16	0	0	-0.34	0	SPBC2G2.15c	NA	0	NA	3.15
YPL156C	ancient gain	3	21	14	3	3.91	0.223	0	0	-0.48	0	NA	NA	NA	NA	NA
YJR161C	ancient gain / WGD duplicate, fast evolving	5	0	6	0	5.42	0.185	0	0	0.45	0	NA	NA	NA	NA	NA
YGR082W	oldest / core	12	5	1	0	4.84	0.25	1	0	0.05	0	SPAC6F12.07	NA	2	NA	6.24
YGR235C	oldest / core / Pre-WGD duplicate, slow evolving	2	2	3	1	5.3	0.185	0	0	-0.02	0	SPCC1442.05c	NA	0	9	4.66
YCL044C	ancient gain	8	99	3	2	3.26	0.286	0	0	-0.74	0	NA	NA	NA	NA	NA
YPR083W	ancient gain	12	17	2	0	5.02	0.266	0	0	-0.44	0	NA	NA	NA	NA	NA
YMR105C	oldest / local loss / WGD duplicate, fast evolving	29	31	26	3	4.06	0.224	0	0	-0.21	3.16	SPBC32F12.10	lost distant to S. pombe	1	NA	6.2
YOR130C	oldest / core / Pre-WGD duplicate, fast evolving	1	4	5	2	5.01	0.173	0	0	-0.18	0	SPBC29A3.11c	NA	0	NA	4.93
YNL125C	WGD duplicate, fast evolving	18	8	5	1	4.62	0.181	0	0	-0.48	0	NA	NA	NA	NA	NA
YLR247C	oldest / distant loss	6	22	1	0	5.3	0.141	0	0	-0.21	12.92	SPAC144.05	lost distant to S. pombe	0	40	4.01
YLR431C	ancient gain	2	11	0	0	4.22	0.248	0	0	-0.89	0	NA	NA	NA	NA	NA
YDR458C	oldest / distant loss / WGD duplicate, fast evolving	2	7	1	0	5.46	0.161	0	0	-0.215	2.77	SPAC14C4.05c	lost distant to S. pombe	130	8	4.13
YCR090C	oldest / core	2	35	1	0	5.59	0.236	0	0	0.08	0	SPBC2D10.03c	NA	0	7	4.99
YMR256C	ancient gain	6	84	13	1	4.04	0.376	0	0	0.03	0	NA	NA	NA	NA	NA
YCR051W	oldest / core / Pre-WGD duplicate, slow evolving	3	3	1	0	4.87	0.222	0	0	-0.33	0	SPCP1E11.10	lost distant to S. pombe	1	40	4.89
YOR363C	WGD duplicate, fast evolving	3	4	4	1	4.47	0.206	0	1	-0.37	0	NA	NA	NA	NA	NA
YNR020C	oldest / core	0	90	2	0	4.53	0.136	0	0	-0.46	0	SPCC320.12	NA	0	NA	4.71
YOR075W	oldest / distant loss	14	17	5	1	5.23	0.205	1	0	-0.305	3.9	SPCC895.04c	lost distant to S. pombe	4	NA	4.46
YDR200C	oldest / core / WGD duplicate, fast evolving	14	120	0	0	4.47	0.227	0	0	-0.34	0	SPBC3H7.13	NA	6	74	4.36
YGL237C	oldest / distant loss	43	58	4	0	3.3	0.22	0	1	-0.605	6.46	SPBC725.11c	lost distant to S. pombe	3	NA	4.48
YMR189W	oldest / distant loss	1	13	9	3	5.84	0.202	0	0	0.08	3.41	SPAC13G6.06c	lost distant to S. pombe	0	NA	6.37
YIL150C	oldest / core	27	43	0	0	3.91	0.244	1	0	-0.81	0	SPBC1347.10	NA	48	NA	5.11
YPL140C	oldest / local loss / WGD duplicate, slow evolving	30	27	1	1	4.52	0.154	0	0	-0.38	3.43	SPBC543.07	lost distant to S. pombe	4	82	4.85
YKL138CA	oldest / local loss	25	1	6	0	4.26	NA	1	0	NA	15.79	SPCC417.02	lost distant to S. pombe	2	NA	2.9
YDL078C	Pre-WGD duplicate, slow evolving	13	18	5	1	6	0.124	0	0	0.18	0	NA	NA	NA	NA	NA
YOR229W	ancient gain / WGD duplicate, fast evolving	17	6	3	0	4.73	0.156	0	0	-0.26	0	NA	NA	NA	NA	NA
YMR091C	oldest / core	37	80	1	0	5.17	0.162	0	0	-0.145	0	SPCC1281.05	NA	14	NA	2.63
YOR026W	oldest / core	8	365	1	0	4.74	0.183	0	0	-0.24	0	SPAC23H3.08c	NA	8	38	4.48
YPL109C	oldest / core	6	71	3	1	0	0.226	0	0	-0.76	0	SPBC21C3.03	NA	0	20	4.37
YMR272C	oldest / core	12	362	6	2	4.29	0.16	0	0	0.12	0	SPAC19G12.08	NA	1	81	7.12
YDR316WA	recent gain	1	0	4	0	8.27	NA	0	0	NA	0	NA	NA	NA	NA	NA
YGL215W	oldest / core	9	56	2	0	4.71	0.332	0	0	0.32	0	SPBC1D7.03	NA	1	205	6.11
YNL219C	oldest / core	6	176	1	0	5.02	0.151	0	0	0.1	0	SPAC1834.05	NA	2	37	5.51
YNL059C	oldest / core	21	1	3	2	5.24	0.157	0	0	-0.01	0	SPBC365.10	NA	1	NA	4.93
YMR108W	oldest / core	17	2	7	2	6.09	0.199	1	0	0.59	0	SPBP35G2.07	NA	2	49	6.68
YOR001W	oldest / core	34	198	2	0	5.24	0.253	0	0	-0.17	0	SPAC1F3.01	NA	9	NA	6.04
YGL126W	oldest / local loss / Pre-WGD duplicate, fast evolving	1	67	5	0	5.26	0.201	0	0	-0.27	9.34	SPBC543.08	lost distant to S. pombe	0	8	5.76
YOR377W	oldest / local loss / Pre-WGD duplicate, fast evolving	2	7	6	2	5.05	0.151	0	0	-0.41	8.53	SPAC18B11.03c	lost local to S. pombe	0	23	3.96
YNR055C	oldest / local loss	5	50	2	0	5.53	0.168	0	0	0.105	6.85	SPBC1271.10c	lost distant to S. pombe	0	NA	5.71
YGL003C	oldest / core	26	199	2	0	4.44	0.227	0	0	-0.435	0	SPBC1198.12	NA	4	8	3.65
YKL175W	oldest / core	3	7	3	1	4.8	0.184	0	0	0.27	0	SPCC126.09	NA	0	18	4.79
YMR169C	oldest / Pre-WGD duplicate, fast evolving	2	4	27	4	4.38	0.427	0	0	-0.62	0	SPAC922.07c	lost local to S. pombe	1	4	4.48
YGR099W	oldest / core	12	52	4	1	5.07	0.377	1	0	-0.37	0	SPAC458.03	NA	10	7	4.39
YJL088W	oldest / core	4	11	20	3	1.61	0.276	0	0	0.11	0	SPAC4G9.10	NA	0	40	6
YKL057C	oldest / core	22	179	2	0	5.48	0.145	0	0	0.12	0	SPBC3B9.16c	NA	5	NA	4.39
YHR215W	oldest / local loss / Pre-WGD duplicate, fast evolving / WGD duplicate, fast evolving	2	5	11	1	7.44	0.307	0	0	0.085	13.32	SPBP4G3.02	lost distant to S. pombe	0	15	5.22
YLR332W	ancient gain / WGD duplicate, slow evolving	51	72	7	5	4.36	0.129	0	0	-0.07	0	NA	NA	NA	NA	NA
YBR059C	oldest / Pre-WGD duplicate, fast evolving	71	22	1	0	4.66	0.254	0	0	-0.29	0	SPCP1E11.02	lost distant to S. pombe	0	31	4.22
YER165W	oldest / core	104	50	1	0	6.03	0.229	1	0	0.51	0	SPAC57A7.04c	NA	11	NA	7.84
YDR176W	oldest / core	42	76	1	1	5.16	0.235	0	0	-0.24	0	SPBC28F2.10c	NA	9	239	4.21
YJL043W	recent gain	1	6	3	1	1.39	0.348	0	0	-1.1	0	NA	NA	NA	NA	NA
YAL058W	oldest / local loss	1	59	2	2	4.64	0.265	0	0	-0.33	6.88	SPAC3C7.11c	lost distant to S. pombe	5	NA	7.7
YKR014C	oldest / core / Pre-WGD duplicate, fast evolving	18	14	1	0	5.37	0.177	0	0	0.17	0	SPAC6F6.15	lost distant to S. pombe	1	NA	6.1
YHR066W	oldest / local loss / WGD duplicate, fast evolving	57	123	2	0	6.3	0.252	0	0	-0.11	6.85	SPAC1B9.03c	lost distant to S. pombe	1	NA	7.12
YMR312W	oldest / distant loss	7	199	4	0	3.95	0.24	0	0	-0.08	6.24	SPBC3H7.10	lost distant to S. pombe	2	49	4.21
YER132C	oldest / distant loss / WGD duplicate, slow evolving	14	7	3	0	4.8	0.236	0	0	-0.39	8.83	SPBC21.05c	lost distant to S. pombe	2	NA	4.6
YPL004C	oldest / Pre-WGD duplicate, slow evolving	83	10	10	2	5.63	0.152	0	0	0.46	0	SPCC736.15	lost distant to S. pombe	21	NA	5.97
YBR257W	oldest / core	11	192	2	0	4.53	0.197	1	0	-0.305	0	SPBC1703.01c	NA	1	NA	5.13
YPR116W	oldest / distant loss	9	1	2	0	2.64	0.332	0	0	-0.87	12.92	SPAC31G5.06	lost local to S. pombe	0	NA	4.12
YNL294C	ancient gain	3	69	6	3	5.45	0.167	0	0	-0.22	0	NA	NA	NA	NA	NA
YOL113W	WGD duplicate, slow evolving	48	20	7	1	4.97	0.173	0	0	-0.51	0	NA	NA	NA	NA	NA
YBR001C	oldest / core / WGD duplicate, fast evolving	9	18	4	0	4.65	0.302	0	0	-0.28	0	SPBC660.07	NA	3	29	3.98
YGL210W	oldest / core / WGD duplicate, fast evolving	14	25	1	1	4.74	0.158	0	0	-0.17	0	SPAC9E9.07c	NA	2	NA	6.49
YPR031W	oldest / core	7	42	0	0	4.8	0.142	0	0	-0.33	0	SPBC17D11.04c	NA	2	42	4.64
YLR362W	oldest / core	35	51	1	1	5.06	0.167	0	0	-0.525	0	SPBC1D7.05	NA	8	4	4.31
YOR291W	oldest / core	1	23	5	1	4.8	0.165	0	0	-0.17	0	SPCC1672.11c	NA	0	NA	4.03
YGL083W	oldest / core	2	9	1	0	3.66	0.19	0	0	-0.43	0	SPBP23A10.10	NA	0	41	5.17
YNL289W	ancient gain	158	43	16	6	4.96	0.315	0	0	-0.4	0	NA	NA	NA	NA	NA
YLR251W	oldest / core	1	19	6	1	4.58	0.243	0	0	-0.69	0	SPAC3G6.05	NA	0	NA	5.89
YDL121C	ancient gain	2	12	5	2	5.44	0.198	0	0	0.16	0	NA	NA	NA	NA	NA
YMR053C	WGD duplicate, fast evolving	10	4	3	0	3.37	0.164	0	0	-0.62	0	NA	NA	NA	NA	NA
YGR135W	oldest / core	44	229	4	1	6.51	0.533	0	0	-0.52	0	SPAC13C5.01c	NA	12	NA	6.8
YPL186C	ancient gain	7	1	1	0	3.22	0.273	0	0	-0.395	0	NA	NA	NA	NA	NA
YNR059W	ancient gain / WGD duplicate, fast evolving / Post-WGD duplicate, slow evolving	4	7	2	2	4.91	0.188	0	0	-0.575	0	NA	NA	NA	NA	NA
YML025C	oldest / local loss	37	3	4	2	0	0.265	1	0	-0.525	3.16	SPBC2D10.08c	lost distant to S. pombe	1	NA	5.06
YOR097C	ancient gain	5	2	1	1	4.49	0.227	0	0	-0.32	0	NA	NA	NA	NA	NA
YDR527W	oldest / core	1	0	6	1	5.08	0.178	1	0	-0.19	0	SPBC947.13	NA	1	NA	4
YJL095W	oldest	132	225	3	1	4.23	0.346	0	0	-0.36	0	SPAC1F3.02c	lost distant to S. pombe	6	176	4.77
YNR023W	oldest / local loss / Pre-WGD duplicate, fast evolving / WGD duplicate, slow evolving	18	7	0	0	4.91	0.234	0	0	-0.49	4.33	SPCC285.17	lost distant to S. pombe	1	56	5.98
YIL118W	oldest / core	16	29	17	9	5.81	0.159	1	0	0.08	0	SPAC23C4.08	NA	9	27	5.92
YLR297W	recent gain	3	1	12	1	2.08	0.246	0	0	-0.405	0	NA	NA	NA	NA	NA
YGR184C	oldest / core / Pre-WGD duplicate, slow evolving	21	115	4	1	5.07	0.192	0	0	-0.01	0	SPBC19C7.02	NA	0	29	3.61
YHR214CB	ancient gain / Post-WGD duplicate, fast evolving / WGD duplicate, fast evolving	3	0	2	0	0	0.507	0	0	0.945	0	NA	NA	NA	NA	NA
YNL080C	oldest	2	158	2	0	3.99	0.178	0	0	-0.08	0	SPAPB17E12.08	lost distant to S. pombe	0	NA	NA
YER185W	oldest / local loss / Pre-WGD duplicate, slow evolving / WGD duplicate, slow evolving	0	1	8	2	2.3	0.388	0	0	-0.91	12.67	SPAC17G6.02c	lost distant to S. pombe	0	8	5.42
YDR137W	oldest	9	288	4	0	5.56	0.178	0	0	-0.255	0	SPBC23E6.08	lost local to S. pombe	1	50	3.86
YPL037C	oldest / WGD duplicate, slow evolving	28	34	3	0	7.08	0.194	0	0	0.35	0	SPAC4F10.14c	lost distant to S. pombe	1	23	8.86
YHR098C	oldest / core	15	7	3	3	5.04	0.236	0	0	0.03	0	SPBC4.03c	NA	1	NA	4.91
YPL274W	oldest / distant loss / Post-WGD duplicate, fast evolving / Pre-WGD duplicate, fast evolving / WGD duplicate, fast evolving	22	12	6	1	4.2	0.325	0	0	0.3	12.92	SPAC1039.09	lost distant to S. pombe	0	NA	3.95
YIL079C	oldest / core / WGD duplicate, slow evolving	16	61	0	0	4.93	0.17	0	0	-0.11	0	SPBP35G2.08c	NA	63	68	4.76
YLR078C	oldest	24	94	2	1	0	0.141	1	0	-0.13	0	SPAP14E8.03	lost distant to S. pombe	0	NA	5.52
YIR032C	oldest / local loss	4	5	14	3	3.61	0.22	0	0	-0.79	3.43	SPAC19G12.04	lost distant to S. pombe	1	2	4.31
YLR437C	oldest / local loss / WGD duplicate, fast evolving	6	8	3	1	3.78	0.227	0	0	-0.105	6.32	SPAC29B12.03	lost distant to S. pombe	8	26	5.18
YGR005C	oldest / core	44	85	2	0	5.26	0.166	1	0	-0.15	0	SPBC1198.13c	NA	7	NA	3.47
YBR280C	oldest	7	4	3	0	3.71	0.25	0	0	-0.745	0	SPBC3H7.06c	lost local to S. pombe	2	86	4.28
YJL069C	oldest / core	37	6	3	0	5.98	0.343	1	0	-0.175	0	SPBC29A3.06	NA	0	NA	5.69
YPL168W	ancient gain	0	11	2	1	4.93	0.284	0	0	-0.635	0	NA	NA	NA	NA	NA
YOR036W	oldest	28	48	5	1	5.14	0.214	0	0	-0.52	0	SPBC31E1.04	lost distant to S. pombe	5	NA	4.11
YNL035C	oldest / core	4	5	2	1	5.18	0.248	0	0	-0.425	0	SPCC63.06	NA	0	25	4.99
YLR091W	ancient gain	2	7	1	0	3.58	0.233	0	0	-0.72	0	NA	NA	NA	NA	NA
YLR061W	oldest / distant loss / Post-WGD duplicate, slow evolving	8	68	12	5	0	0.238	0	0	0.47	10.03	SPAC11E3.15	lost distant to S. pombe	5	5	8.84
YBL067C	oldest / core / WGD duplicate, slow evolving	9	37	2	0	5.05	0.137	0	0	-0.1	0	SPBC1703.12	NA	5	NA	4.05
YKL201C	ancient gain / WGD duplicate, fast evolving	3	27	6	0	4.77	0.192	0	0	-0.41	0	NA	NA	NA	NA	NA
YJL085W	oldest / distant loss	15	68	4	1	5.14	0.255	1	0	-0.24	2.77	SPBC106.20	lost distant to S. pombe	5	12	4.37
YML029W	ancient gain	29	20	3	0	4.39	0.192	0	0	-0.38	0	NA	NA	NA	NA	NA
YJR082C	oldest / local loss	20	85	4	1	4.28	0.193	0	0	-0.15	3.3	SPAC6F6.09	lost distant to S. pombe	3	NA	4.08
YDL224C	oldest / distant loss / WGD duplicate, fast evolving	7	30	3	1	4.2	0.209	0	0	-0.4	8.83	SPCC16C4.07	lost distant to S. pombe	5	NA	4.5
YBR024W	oldest / core / WGD duplicate, fast evolving	6	25	2	0	4.23	0.188	0	0	-0.23	0	SPBC119.06	NA	0	NA	5.37
YOR353C	oldest / distant loss	9	8	4	0	5.22	0.262	1	0	-0.39	2.77	SPBC887.09c	lost distant to S. pombe	158	NA	3.62
YBR230C	ancient gain	3	4	7	1	0	0.292	0	0	0.23	0	NA	NA	NA	NA	NA
YML112W	oldest / distant loss	13	103	0	0	3.47	0.185	0	0	-0.48	7.8	SPCC4B3.08	lost distant to S. pombe	1	62	4.05
YEL071W	oldest / distant loss / Post-WGD duplicate, fast evolving / WGD duplicate, fast evolving	9	0	15	2	7.39	0.26	0	0	0.72	6.46	SPBC713.03	lost distant to S. pombe	1	11	5.78
YOL089C	WGD duplicate, slow evolving	3	32	2	0	4.61	0.193	0	1	-0.32	0	NA	NA	NA	NA	NA
YGL120C	oldest / core	156	3	3	2	5.96	0.179	1	0	0.09	0	SPBC16H5.10c	NA	14	17	5.73
YHL008C	ancient gain	8	14	1	1	3.91	0.229	0	0	-0.4	0	NA	NA	NA	NA	NA
YDL126C	oldest / core	66	131	9	2	6.97	0.131	1	0	0.53	0	SPAC1565.08	NA	18	NA	7.48
YNL038W	oldest / local loss	2	4	2	0	0	0.194	1	0	-0.09	3.16	SPBC685.05	lost distant to S. pombe	0	NA	2.96
YMR119W	WGD duplicate, slow evolving	1	24	7	1	5.37	0.158	0	0	-0.16	0	NA	NA	NA	NA	NA
YDR310C	ancient gain	16	97	4	1	4.81	0.186	0	1	-0.03	0	NA	NA	NA	NA	NA
YNL132W	oldest / core	116	0	7	3	5.18	0.166	1	0	0.12	0	SPAC20G8.09c	NA	6	2	6.18
YDR331W	oldest / core	59	162	0	0	5.18	0.193	1	0	0.1	0	SPCC11E10.02c	NA	0	NA	3.43
YLR241W	oldest / core	14	9	3	1	5.46	0.209	0	0	-0.06	0	SPAC2G11.09	NA	0	NA	4.96
YLR168C	oldest / local loss / WGD duplicate, slow evolving	1	26	8	1	4.52	0.149	0	0	-0.18	3.16	SPBC36.10	lost distant to S. pombe	0	24	4.84
YKL159C	oldest / core	9	21	2	1	2.71	0.188	0	0	-0.52	0	SPAC13G6.15c	NA	1	5	4.72
YJL159W	ancient gain / Pre-WGD duplicate, slow evolving / WGD duplicate, slow evolving	6	13	14	3	6.64	0.504	0	0	0.58	0	NA	NA	NA	NA	NA
YMR088C	oldest / distant loss / Pre-WGD duplicate, slow evolving	3	4	4	1	5.27	0.191	0	0	0.02	12.92	SPBC3E7.06c	lost distant to S. pombe	0	NA	4.09
YDL153C	oldest / core	41	5	2	0	6.37	0.162	1	0	0.11	0	SPBC3B8.09	NA	2	NA	5.87
YMR054W	oldest / core / Pre-WGD duplicate, fast evolving	17	31	2	0	4.92	0.147	0	0	-0.04	0	SPAC16E8.07c	NA	1	NA	6.33
YJL125C	oldest / core	4	61	1	0	5.48	0.178	1	0	-0.06	0	SPAC9G1.12	NA	0	48	5.61
YBR261C	oldest	42	27	0	0	4.16	0.18	0	0	-0.26	0	SPAC16E8.14c	lost distant to S. pombe	0	NA	5.18
YFR037C	oldest	55	78	4	0	6.29	0.179	1	0	0.04	0	SPAC17G6.10	lost distant to S. pombe	14	NA	4.52
YEL020WA	oldest / local loss	6	4	5	0	4.74	0.502	0	0	0.06	4.58	SPCC24B10.05	lost distant to S. pombe	0	NA	5.73
YMR192W	oldest / core / WGD duplicate, fast evolving	16	8	2	0	4.57	0.187	0	0	-0.325	0	SPCC1620.12c	NA	0	10	3.98
YCL069W	oldest / local loss / Post-WGD duplicate, fast evolving	2	10	3	0	1.79	0.237	0	0	-0.93	11.22	SPBC16A3.17c	lost distant to S. pombe	0	NA	3.61
YKR029C	oldest / core / WGD duplicate, fast evolving	14	125	2	1	5.03	0.247	0	0	-0.43	0	SPAC22E12.11c	NA	3	85	4.5
YML039W	ancient gain / Post-WGD duplicate, fast evolving / WGD duplicate, fast evolving	1	0	2	1	0	0.281	0	0	0.9	0	NA	NA	NA	NA	NA
YBR142W	oldest / local loss	67	10	2	0	5.71	0.201	1	0	0.14	3.3	SPBC4F6.07c	lost distant to S. pombe	1	NA	5.21
YLR149C	oldest / local loss	3	2	9	0	3.04	0.213	0	0	-0.76	3.16	SPCC4G3.03	lost distant to S. pombe	0	NA	3.72
YAL009W	oldest / core	8	11	2	0	4.95	0.154	0	0	-0.44	0	SPBC902.03	NA	0	NA	3.71
YIL069C	oldest / local loss / WGD duplicate, slow evolving	91	22	13	2	0	0.385	0	0	0.715	8.7	SPBC17G9.07	lost distant to S. pombe	4	NA	8.81
YJL167W	oldest / core	15	2	3	2	6.07	0.154	1	0	0.51	0	SPBC36.06c	NA	3	NA	4.59
YNL019C	recent gain	2	0	3	0	1.95	0.27	0	0	-0.65	0	NA	NA	NA	NA	NA
YGR106C	oldest / core	8	7	3	1	6.76	0.356	0	0	0.72	0	SPCC306.06c	NA	0	NA	5.01
YDL190C	oldest / core	16	44	3	1	5.28	0.173	0	0	0.03	0	SPAC20H4.10	NA	7	98	4.79
YGL038C	oldest / core / Pre-WGD duplicate, fast evolving	4	13	8	2	4.91	0.177	0	0	-0.22	0	SPAC1006.05c	NA	2	NA	4.54
YDR221W	oldest / core	5	6	2	0	4.86	0.185	0	0	-0.44	0	SPCC825.02	NA	0	NA	4.79
YDL074C	oldest / core	23	329	2	0	6.14	0.175	0	0	-0.025	0	SPCC1919.15	NA	5	NA	4.98
YGL080W	oldest / local loss	2	26	0	0	4.73	0.273	0	0	0.03	4.79	SPCC1235.11	lost distant to S. pombe	0	56	5.58
YDL128W	oldest / core	9	7	4	1	5.23	0.174	0	0	-0.03	0	SPCC1795.02c	NA	1	NA	5.22
YML101C	oldest / local loss / WGD duplicate, fast evolving	7	10	10	5	3.18	0.163	0	0	-0.41	6.88	SPCC4G3.13c	lost distant to S. pombe	1	NA	4.7
YDL119C	oldest / core	1	28	4	0	5	0.156	0	0	-0.53	0	SPAC823.10c	NA	0	NA	4.52
YBR179C	oldest / core	8	15	6	1	4.8	0.165	0	0	-0.25	0	SPBC1706.03	NA	0	NA	4.02
YMR120C	oldest / local loss / WGD duplicate, slow evolving	32	12	7	3	7.25	0.255	0	0	0.12	3.43	SPCPB16A4.03c	lost distant to S. pombe	1	8	6.21
YLR298C	oldest / distant loss	22	222	1	0	4.54	0.152	1	0	-0.28	5.55	SPBP35G2.09	lost distant to S. pombe	5	2	4.99
YLR308W	oldest / local loss / Post-WGD duplicate, fast evolving	0	10	2	0	0	0.322	0	0	-1.17	6.32	SPAC19G12.03	lost distant to S. pombe	1	8	4.99
YPL018W	ancient gain	50	96	14	4	4.42	0.306	0	0	-0.66	0	NA	NA	NA	NA	NA
YJL143W	oldest / core	16	6	2	0	5.53	0.145	1	0	0.08	0	SPAC3A12.16c	NA	0	NA	6.71
YPL087W	WGD duplicate, slow evolving	7	8	3	0	5.5	0.212	0	0	0.09	0	NA	NA	NA	NA	NA
YER150W	ancient gain / WGD duplicate, slow evolving	3	15	34	8	2.48	0.203	0	0	-0.38	0	NA	NA	NA	NA	NA
YLR166C	oldest / core	61	43	4	1	5.98	0.145	1	0	-0.04	0	SPAC13F5.06c	NA	2	NA	4.64
YMR162C	oldest / local loss	8	7	3	0	4.85	0.318	0	0	-0.55	3.3	SPAC821.13c	lost distant to S. pombe	1	NA	4.29
YOR320C	oldest / distant loss / Pre-WGD duplicate, slow evolving	5	2	0	0	5.71	0.159	0	0	0.11	6.82	SPAC5H10.12c	lost distant to S. pombe	1	NA	5.57
YLR227WB	Post-WGD duplicate, fast evolving / WGD duplicate, fast evolving	0	0	0	0	0	NA	0	0	NA	0	NA	NA	NA	NA	NA
YFL017C	oldest	9	0	3	1	5.22	0.166	1	0	-0.19	0	SPAC16E8.03	lost local to S. pombe	0	NA	4.41
YJL025W	oldest	12	0	1	0	3.69	0.159	1	0	-0.515	0	SPBC336.09c	lost distant to S. pombe	2	NA	4.57
YJR047C	oldest / core / WGD duplicate, slow evolving	4	21	9	2	4.72	0.349	0	0	0.82	0	SPBC336.10c	NA	4	20	7.92
YKL052C	oldest / core	15	14	7	1	4.74	0.234	1	0	-0.73	0	SPBC27.02c	NA	8	276	4.46
YDR185C	oldest / local loss / WGD duplicate, fast evolving	1	5	3	0	3.47	0.167	0	0	-0.58	6.85	SPBC36.10	lost distant to S. pombe	0	24	4.84
YLR103C	oldest / core	23	110	2	1	4.68	0.17	1	0	-0.38	0	SPAC17D4.02	NA	15	NA	5
YPL046C	oldest	7	33	0	0	3.83	0.225	0	0	-0.55	0	SPBC1861.07	lost distant to S. pombe	0	149	3.82
YGR175C	oldest / core	19	10	11	1	6.34	0.297	1	0	0.42	0	SPBC713.12	NA	0	NA	5.61
YDR364C	oldest / core	23	50	0	0	5.28	0.164	0	0	-0.35	0	SPBC6B1.10	NA	78	7	4.81
YOR038C	oldest / core / Pre-WGD duplicate, fast evolving	18	196	5	3	4.93	0.202	0	1	-0.49	0	SPBC31F10.13c	NA	8	186	4.72
YDR398W	oldest / core / Pre-WGD duplicate, slow evolving	29	2	3	0	6.18	0.409	1	0	-0.45	0	SPAC20H4.01	NA	1	NA	5.33
YNL163C	oldest / core	3	196	6	2	5.73	0.233	1	0	-0.13	0	SPCC553.08c	NA	0	29	4.38
YIL176C	recent gain / Post-WGD duplicate, fast evolving	0	0	12	2	2.08	0.207	0	0	-0.61	0	NA	NA	NA	NA	NA
YPR070W	oldest / distant loss	34	248	1	0	4.94	0.197	0	0	-0.39	12.92	SPAC2F7.04	lost distant to S. pombe	2	63	4.66
YJL219W	oldest / distant loss / Post-WGD duplicate, fast evolving / WGD duplicate, fast evolving	4	0	19	7	1.79	0.182	0	0	-0.8	12.92	SPCC548.07c	lost distant to S. pombe	0	5	3.12
YIR010W	oldest / core	24	47	2	0	4.23	0.251	1	0	-0.36	0	SPBC409.09c	NA	3	NA	3.65
YNL081C	oldest / core	10	105	2	1	4.52	0.171	0	0	-0.055	0	SPCC1795.07	NA	0	NA	4.27
YHR035W	ancient gain	4	5	5	0	3.5	0.262	0	0	-0.79	0	NA	NA	NA	NA	NA
YPL170W	oldest / core	5	19	8	1	4.64	0.269	0	0	-0.15	0	SPAC25B8.01	NA	1	6	4.78
YPL257W	recent gain	2	5	3	0	3.64	0.249	0	0	-0.59	0	NA	NA	NA	NA	NA
YPL227C	oldest / core	32	93	3	2	5.99	0.161	0	0	0.11	0	SPBC56F2.10c	NA	0	48	4.9
YKL084W	oldest / local loss	1	0	9	2	2.71	0.217	0	0	-0.13	9.14	SPBC3B9.05	lost distant to S. pombe	0	NA	5.2
YIR024C	ancient gain	5	10	1	0	4.22	0.297	0	0	-0.31	0	NA	NA	NA	NA	NA
YPR169W	oldest / local loss	13	1	4	0	6.11	0.253	1	0	0.2	4.33	SPAC1A6.02	lost distant to S. pombe	1	NA	6.12
YJL168C	oldest / distant loss	24	231	3	2	5.85	0.164	0	0	-0.19	2.6	SPAC29B12.02c	lost distant to S. pombe	10	6	5.2
YLR321C	oldest / distant loss	22	21	0	0	5.03	0.176	1	0	-0.2	8.83	SPCC16A11.14	lost distant to S. pombe	17	NA	4.81
YNL149C	oldest / local loss	11	0	5	2	6	0.17	1	0	0.21	6.32	SPBC27.01c	lost distant to S. pombe	1	NA	5.62
YHR132WA	oldest / core / WGD duplicate, slow evolving	2	16	1	1	4.77	NA	0	0	NA	0	SPAC10F6.16	lost distant to S. pombe	0	NA	6.08
YPR068C	ancient gain	4	33	1	0	4.36	0.231	0	0	-0.56	0	NA	NA	NA	NA	NA
YLR210W	oldest / core / Pre-WGD duplicate, slow evolving / WGD duplicate, slow evolving	4	43	2	1	4.9	0.211	0	0	-0.49	0	SPCC4E9.02	lost distant to S. pombe	0	4	4.21
YPL281C	oldest / local loss / Pre-WGD duplicate, fast evolving	2	3	4	2	1.39	0.323	0	0	-1.07	24.9	SPBC1815.01	lost distant to S. pombe	8	NA	8.72
Q0105	oldest / local loss	7	6	1	0	0	NA	0	0	NA	13.39	SPMIT.05	lost local to S. pombe	0	NA	NA
YGR049W	WGD duplicate, fast evolving	1	1	7	2	3.14	0.217	0	0	-0.46	0	NA	NA	NA	NA	NA
YGR146C	ancient gain	4	1	16	5	3.69	0.183	0	0	0.03	0	NA	NA	NA	NA	NA
YJL137C	Post-WGD duplicate, slow evolving	8	6	0	0	3.93	0.16	0	0	-0.485	0	NA	NA	NA	NA	NA
YER029C	oldest / core	72	0	3	1	4.62	0.18	1	0	-0.26	0	SPAC26A3.08	NA	21	NA	4.2
YGL247W	oldest / local loss / Pre-WGD duplicate, slow evolving	3	19	3	0	4.65	0.234	1	0	-0.26	6.32	SPAC8F11.06	lost distant to S. pombe	1	NA	4.63
YJL050W	oldest / core	43	59	4	1	6.3	0.273	1	0	0.16	0	SPAC17H9.02	NA	267	NA	5.15
YPL124W	ancient gain	24	8	4	0	4.5	0.242	1	0	-0.91	0	NA	NA	NA	NA	NA
YNL008C	WGD duplicate, fast evolving	5	20	4	2	5.14	0.178	0	0	-0.175	0	NA	NA	NA	NA	NA
YER074W	oldest / local loss / WGD duplicate, slow evolving	82	88	11	5	0	0.437	0	0	0.68	9.73	SPBC17G9.07	lost distant to S. pombe	4	NA	8.81
YJR126C	oldest / distant loss / Pre-WGD duplicate, slow evolving	2	38	0	0	5.53	0.178	0	0	-0.02	6.46	SPBC354.09c	lost distant to S. pombe	0	15	4.66
YKL063C	ancient gain	3	25	3	1	4.82	0.244	0	0	0.025	0	NA	NA	NA	NA	NA
YJL146W	oldest / distant loss	12	1	1	0	4.61	0.165	0	0	-0.42	3.99	SPAC5H10.12c	lost distant to S. pombe	1	NA	5.57
YMR302C	oldest / core	4	52	4	0	5	0.155	0	0	-0.07	0	SPBC83.05	NA	0	10	4.96
YIL139C	oldest / core	7	26	4	1	5.02	0.18	0	0	-0.3	0	SPBC12D12.09	NA	2	NA	NA
YDR019C	oldest / distant loss	2	9	6	3	6.76	0.177	0	0	0.03	3.41	SPAC31G5.14	lost distant to S. pombe	0	NA	6.22
YLR274W	oldest / core	43	19	4	2	5.48	0.198	1	0	-0.17	0	SPAC1B2.05	NA	8	NA	4.85
YLR413W	ancient gain / WGD duplicate, fast evolving	22	6	16	4	5.79	0.214	0	0	0.28	0	NA	NA	NA	NA	NA
YJR076C	oldest	49	157	1	0	5.6	0.182	1	0	0.01	0	SPBC16A3.01	lost distant to S. pombe	4	30	5.16
YDL201W	oldest / core	7	36	2	0	4.51	0.277	0	0	0.02	0	SPCPB16A4.04c	NA	0	15	4.76
YOR338W	oldest / core / WGD duplicate, slow evolving	0	17	10	2	4.03	0.371	0	0	-0.83	0	SPCC1682.13	NA	3	NA	3.96
YHR182W	ancient gain	12	7	4	1	4.13	0.175	0	0	-0.47	0	NA	NA	NA	NA	NA
YLR025W	oldest / core	18	19	3	0	5.12	0.182	0	0	-0.02	0	SPAC1142.07c	NA	1	NA	5.47
YIL075C	oldest / core	58	25	5	1	6.4	0.161	1	0	0.38	0	SPBC17D11.07c	NA	10	NA	5.79
YBR073W	oldest / core	6	60	4	0	5.39	0.224	0	0	-0.355	0	SPAC22F3.03c	NA	3	11	4.02
YMR039C	oldest / distant loss	15	111	3	0	5.48	0.193	0	0	0.19	4.66	SPAC16A10.02	lost distant to S. pombe	0	11	4.97
YGR162W	oldest / core / WGD duplicate, slow evolving	77	43	6	1	6.62	0.197	0	0	0.3	0	SPAC17C9.03	NA	9	NA	6.99
YDL205C	oldest / core	1	0	6	1	5.49	0.283	1	0	-0.54	0	SPAC24B11.13	NA	1	NA	5.26
YDR368W	oldest / distant loss / WGD duplicate, slow evolving	3	8	5	2	5.43	0.188	0	0	0.3	7.8	SPBC8E4.04	lost distant to S. pombe	0	NA	3.97
YDR259C	WGD duplicate, fast evolving	18	3	15	4	3.09	0.239	0	1	-0.83	0	NA	NA	NA	NA	NA
YIL153W	oldest / core	14	93	3	0	3.56	0.266	0	0	-0.63	0	SPAC4F10.04	NA	0	236	5.09
YLR196W	oldest / core	71	8	2	0	6.35	0.33	1	0	0.07	0	SPBC1711.16	NA	6	NA	6.22
YJR030C	ancient gain / WGD duplicate, slow evolving	0	2	5	1	4.37	0.244	0	0	-0.53	0	NA	NA	NA	NA	NA
YBL095W	oldest / Pre-WGD duplicate, fast evolving	2	13	2	0	5.07	0.276	0	0	-0.52	0	SPBC26H8.11c	lost distant to S. pombe	2	NA	5.01
YOL081W	Pre-WGD duplicate, slow evolving / WGD duplicate, slow evolving	14	396	7	2	5.13	0.181	0	0	-0.08	0	NA	NA	NA	NA	NA
YHR051W	oldest / distant loss	6	36	12	5	5.45	0.191	0	0	0.18	6.7	SPAC1B2.04	lost distant to S. pombe	1	NA	6.51
YJL059W	oldest / core	4	11	1	0	4.04	0.206	0	0	-0.43	0	SPAC607.09c	NA	1	NA	4.59
YPL054W	oldest / distant loss	3	7	8	0	0.69	0.298	0	0	-0.885	4.47	SPCC1739.01	lost distant to S. pombe	3	NA	4.88
YKL125W	oldest / core	11	5	1	0	6.01	0.165	1	0	-0.195	0	SPAC18G6.11c	NA	1	NA	6.29
YBR017C	oldest / core	68	6	3	2	5.74	0.167	0	0	0.005	0	SPAC2F3.06c	NA	1	NA	5.82
YMR194W	oldest / distant loss / Post-WGD duplicate, fast evolving	87	11	20	1	0	0.273	0	0	0.465	9.32	SPCC970.05	lost distant to S. pombe	5	NA	8.41
YNL070W	oldest / local loss	3	35	4	0	4.41	0.299	0	0	0.005	6.69	SPBC27B12.10c	lost distant to S. pombe	0	NA	4.8
YOR375C	oldest / local loss / WGD duplicate, slow evolving	13	9	14	5	6.56	0.372	0	0	0.5	7.12	SPCC622.12c	lost distant to S. pombe	0	40	6.92
YPL175W	oldest / core	2	3	3	2	0	0.262	1	0	-0.47	0	SPBC3D6.07	NA	0	NA	3.79
YCR040W	Pre-WGD duplicate, slow evolving	2	2	12	1	1.61	0.345	0	0	-0.75	0	NA	NA	NA	NA	NA
YER033C	ancient gain	7	17	9	3	3.14	0.282	0	0	-0.74	0	NA	NA	NA	NA	NA
YML121W	oldest / core	20	123	5	0	5.64	0.13	0	0	-0.15	0	SPBC337.13c	NA	5	NA	4.37
YHR100C	oldest / distant loss	2	5	0	0	3.3	0.153	0	0	-0.32	7.8	SPCC645.02	lost distant to S. pombe	0	NA	3.45
YBR111WA	oldest / local loss	45	197	0	0	0	NA	0	0	NA	10.64	SPBC6B1.12c	lost distant to S. pombe	5	NA	NA
YOR382W	recent gain	1	4	25	3	3.97	0.35	0	0	-0.555	0	NA	NA	NA	NA	NA
YLL018CA	oldest / local loss	2	2	3	0	2.48	0.216	0	0	-0.7	8.97	SPCC1672.04c	lost distant to S. pombe	0	48	3.77
YDL006W	oldest / core	24	292	2	0	5.35	0.228	0	0	-0.31	0	SPCC4F11.02	NA	7	308	3.36
YNL123W	oldest / core	2	5	1	0	5.65	0.162	0	0	0.04	0	SPBC1685.05	NA	3	9	3.32
YNL079C	oldest / distant loss / WGD duplicate, fast evolving	17	131	7	4	6.78	0.378	0	0	0.03	6.08	SPAC27F1.02c	lost distant to S. pombe	7	NA	7.13
YDL132W	oldest / core	42	21	2	0	5.6	0.252	1	0	-0.18	0	SPAC17G6.12	NA	22	7	5.2
YKL161C	oldest / local loss / WGD duplicate, slow evolving	16	8	5	0	3.93	0.242	0	0	-0.59	6.32	SPBC119.08	lost distant to S. pombe	9	77	5.06
YMR300C	oldest / core	11	10	5	3	6.32	0.248	0	0	-0.04	0	SPAC4D7.08c	NA	6	NA	7.5
YDR387C	oldest / distant loss / WGD duplicate, fast evolving	1	0	1	0	4.88	0.204	0	0	-0.505	12.92	SPCC548.07c	lost distant to S. pombe	0	5	3.12
YAL051W	WGD duplicate, slow evolving	14	17	2	0	4.58	0.163	0	1	-0.44	0	NA	NA	NA	NA	NA
YLL061W	oldest / local loss / Post-WGD duplicate, fast evolving / Pre-WGD duplicate, fast evolving / WGD duplicate, fast evolving	16	1	8	1	4.06	0.28	0	0	-0.5	9.49	SPAC1039.09	lost distant to S. pombe	0	NA	3.95
Q0050	oldest / local loss	3	0	0	0	0	NA	0	0	NA	24.9	SPMIT.06	lost local to S. pombe	0	NA	NA
YPL031C	oldest / core	81	168	5	1	0	0.201	0	0	-0.31	0	SPCC16C4.11	NA	13	362	3.62
YOR154W	oldest / local loss	2	12	6	1	5.62	0.146	0	0	-0.2	3.43	SPBC3E7.09	lost distant to S. pombe	0	NA	4.36
YJL184W	ancient gain	7	8	1	1	4.28	0.234	0	0	-0.23	0	NA	NA	NA	NA	NA
YIL041W	oldest / Pre-WGD duplicate, slow evolving	9	50	1	1	4.87	0.142	0	0	0.17	0	SPAC56F8.05c	lost local to S. pombe	10	NA	6.69
YKR085C	oldest / core	26	0	2	0	5.28	0.152	0	0	0.03	0	SPCC1393.11	NA	0	NA	3.34
YNL090W	oldest / core	11	102	5	1	5.37	0.259	0	0	0	0	SPAC16.01	NA	5	24	4.48
YKL190W	oldest / core	10	127	1	1	0	0.302	0	0	0.01	0	SPCC830.06	NA	1	NA	3.86
YFL009W	oldest / core / Pre-WGD duplicate, slow evolving	20	75	2	2	5.6	0.149	1	0	-0.17	0	SPBC1718.01	lost distant to S. pombe	9	NA	4.26
YFR017C	ancient gain	18	6	25	10	1.1	0.268	0	0	-0.71	0	NA	NA	NA	NA	NA
YMR213W	oldest / distant loss	52	10	1	0	4.13	0.24	1	0	-0.64	2.77	SPAC644.12	lost distant to S. pombe	77	5	5.66
YFR036W	oldest / local loss	16	65	0	0	2.64	0.198	0	0	-0.25	11.09	SPAC23C11.12	lost distant to S. pombe	5	NA	3.94
YNL032W	oldest / core / Pre-WGD duplicate, slow evolving	12	85	3	1	5.47	0.169	0	0	-0.34	0	SPBC17A3.03c	NA	0	26	4.23
YBL074C	oldest / distant loss	15	0	3	0	4.28	0.33	1	0	-0.59	5.33	SPAC3H5.04	lost distant to S. pombe	0	1	5.63
YPL027W	recent gain	2	6	2	1	1.61	0.359	0	0	-1.37	0	NA	NA	NA	NA	NA
YER098W	oldest / core / WGD duplicate, fast evolving	19	18	2	0	3.76	0.238	0	0	-0.77	0	SPBC1703.12	NA	5	NA	4.05
YDR508C	oldest / distant loss / Post-WGD duplicate, fast evolving / Pre-WGD duplicate, fast evolving / WGD duplicate, fast evolving	9	24	17	4	6.38	0.153	0	0	0.64	12.92	SPAC1039.09	lost distant to S. pombe	0	NA	3.95
YMR094W	ancient gain	14	26	3	0	3.56	0.263	1	0	-0.45	0	NA	NA	NA	NA	NA
YMR279C	oldest / distant loss / WGD duplicate, fast evolving	6	4	6	2	2.2	0.256	0	0	-0.63	6.82	SPBC1683.03c	lost local to S. pombe	1	20	5.54
YBR128C	ancient gain	8	35	1	0	3.3	0.201	0	0	-0.73	0	NA	NA	NA	NA	NA
YDR257C	oldest / core	5	32	5	1	5.35	0.22	0	0	-0.22	0	SPAC688.14	NA	1	6	4.62
YHR134W	oldest / core	16	44	4	0	5.11	0.244	0	0	-0.5	0	SPAC521.02	NA	0	NA	5.85
YLR346C	recent gain	0	17	12	4	3.69	0.315	0	0	-0.65	0	NA	NA	NA	NA	NA
YIL052C	oldest / local loss / WGD duplicate, fast evolving	7	13	10	1	0	0.308	0	0	0.66	8.47	SPAC23A1.08c	lost distant to S. pombe	4	NA	9.39
YOL077C	oldest / core	77	21	7	2	6.3	0.158	1	0	0.45	0	SPBC800.06	NA	6	NA	6.15
YGR260W	oldest / distant loss / Pre-WGD duplicate, fast evolving / WGD duplicate, fast evolving	39	17	4	1	5.86	0.265	0	0	0.25	12.92	SPAC11D3.18c	lost distant to S. pombe	0	NA	3.81
YNL119W	oldest / core	7	63	1	1	5.74	0.303	0	0	-0.17	0	SPBC19C2.13c	NA	1	22	4.65
YDL212W	oldest / core	60	167	2	1	6.36	0.168	1	0	0.4	0	SPBC409.20c	NA	0	93	6.18
YER101C	WGD duplicate, slow evolving	5	3	5	2	4.33	0.203	0	0	-0.57	0	NA	NA	NA	NA	NA
YJL218W	oldest / local loss	10	5	13	0	3.14	0.239	0	0	-0.72	6.66	SPAC18B11.09c	lost distant to S. pombe	1	12	5.3
YDR243C	oldest / core	10	63	1	0	4.64	0.398	1	0	-0.54	0	SPCC63.11	NA	0	2	4
YDR473C	oldest / core	43	5	16	1	4.69	0.23	1	0	-0.43	0	SPAC29E6.02	NA	2	4	5.4
YDL208W	oldest / core	46	3	4	2	6.53	0.297	1	0	0.55	0	SPAC1782.10c	NA	5	4	7.54
YIL142W	oldest / core	38	25	3	0	6.43	0.153	1	0	0.31	0	SPAC1D4.04	NA	3	NA	6.91
YLR438CA	oldest / local loss	59	148	10	0	5	0.434	1	0	-0.15	10.5	SPBC9B6.05c	lost distant to S. pombe	7	NA	NA
YNL242W	oldest / core	6	0	1	0	3.4	0.283	0	0	-0.56	0	SPBC31E1.01c	NA	0	NA	3.78
YGR103W	oldest / core	112	6	6	1	7.27	0.442	1	0	0.51	0	SPBC19F5.05c	NA	2	NA	6.45
YDL024C	oldest / local loss / Pre-WGD duplicate, fast evolving / WGD duplicate, fast evolving	1	3	7	0	1.79	0.32	0	0	-1.01	11.22	SPBP4G3.02	lost distant to S. pombe	0	15	5.22
YJL216C	oldest / local loss / WGD duplicate, slow evolving	0	6	13	2	2.94	0.215	0	0	-0.905	13.87	SPBC1683.07	lost local to S. pombe	0	8	3.86
YLR199C	ancient gain	15	13	3	1	0	0.182	0	0	-0.34	0	NA	NA	NA	NA	NA
YIR023W	oldest	8	63	3	1	4.17	0.194	0	1	-0.27	0	SPAC25B8.11	lost local to S. pombe	1	3	5.03
YDL025C	oldest / core / Pre-WGD duplicate, fast evolving / Pre-WGD duplicate, slow evolving	33	12	4	2	5.04	0.21	0	0	-0.17	0	SPCC1020.10	NA	0	33	3.69
YGL100W	oldest / core	25	164	3	2	5.68	0.153	0	0	0	0	SPAC15F9.02	NA	5	27	6.01
YGL098W	oldest	13	55	1	0	5	0.159	1	0	-0.47	0	SPAC17G6.07c	lost distant to S. pombe	0	NA	5.75
YDR148C	oldest / core	23	118	6	2	4.66	0.407	0	0	-0.31	0	SPBC776.15c	NA	0	NA	5.76
YKR090W	oldest / core	12	6	1	1	4.61	0.208	0	0	-0.49	0	SPBC4F6.12	NA	4	NA	4.02
YDR349C	oldest	2	32	0	0	4.98	0.278	0	0	0.02	0	SPAC26A3.01	lost distant to S. pombe	0	NA	6.94
YAL026C	oldest / core	31	108	3	1	5.3	0.291	0	0	0.155	0	SPBC887.12	NA	0	NA	4.99
YKR094C	oldest / distant loss / WGD duplicate, slow evolving	18	65	8	4	0	0.323	0	0	0.74	9.37	SPAC11G7.04	lost distant to S. pombe	2	NA	8.74
YHL002W	oldest / core	46	32	0	0	5.43	0.217	0	0	-0.24	0	SPBC1734.08	NA	0	NA	4.02
YGR117C	ancient gain	2	2	6	2	5.69	0.29	0	0	-0.115	0	NA	NA	NA	NA	NA
YLR309C	oldest / core	10	9	3	0	5.66	0.239	0	0	-0.07	0	SPAC27D7.02c	NA	1	12	4.52
YNL142W	oldest / core	1	23	9	2	3.74	0.202	0	0	-0.52	0	SPCPB1C11.01	NA	0	33	4.3
YJR154W	ancient gain	4	3	3	0	3.74	0.292	0	0	-1.1	0	NA	NA	NA	NA	NA
YLR071C	oldest / local loss	45	13	0	0	4.97	0.188	1	0	-0.16	6.23	SPBC1A4.10c	lost distant to S. pombe	2	46	3.93
YPR188C	oldest / distant loss	7	10	0	0	5.21	0.184	0	0	-0.09	3.64	SPAC926.03	lost distant to S. pombe	5	NA	4.52
YDR186C	ancient gain	5	20	7	2	5.42	0.177	0	0	-0.14	0	NA	NA	NA	NA	NA
YKL120W	oldest / core	7	19	3	1	6.28	0.226	0	0	0.69	0	SPAC139.02c	NA	0	2	6.28
YJR022W	oldest / local loss	76	6	1	0	3.93	0.264	1	0	-0.46	6.59	SPCC1840.10	lost distant to S. pombe	4	NA	4.07
YLR157C	oldest / local loss / Pre-WGD duplicate, slow evolving	1	0	3	1	5.86	0.199	0	0	0.35	24.9	SPBPB21E7.09	lost local to S. pombe	0	NA	NA
YIL094C	oldest / distant loss	47	13	3	0	6.31	0.272	0	0	0.43	3.99	SPAC31G5.04	lost distant to S. pombe	0	19	7.11
YML098W	oldest / core	32	120	5	0	4.62	0.185	1	0	-0.23	0	SPCC1494.02c	NA	0	NA	3.89
YIR038C	oldest / local loss	58	13	13	2	4.3	0.203	0	0	-0.34	5.86	SPAC688.04c	lost distant to S. pombe	3	4	4.29
YGL033W	oldest / distant loss	1	16	3	2	0	0.37	0	0	-0.895	10.43	SPAC222.15	lost distant to S. pombe	1	NA	4.43
YFR003C	oldest	8	13	6	2	4.55	0.165	1	0	-0.185	0	SPAC6B12.13	lost distant to S. pombe	1	NA	4.43
YMR295C	oldest / core / WGD duplicate, slow evolving	8	9	2	1	5.55	0.258	0	0	0.08	0	SPCC70.09c	NA	0	1	3.13
YLR328W	oldest / core / WGD duplicate, fast evolving	10	8	1	0	4.57	0.173	0	0	-0.13	0	SPAC806.06c	lost distant to S. pombe	6	NA	5.4
YIL122W	ancient gain	13	16	11	4	2.94	0.208	0	0	-0.66	0	NA	NA	NA	NA	NA
YGR020C	oldest / distant loss	26	16	1	0	5.55	0.284	0	0	0.39	2.77	SPBC3B9.18c	lost distant to S. pombe	1	NA	5.43
YKL218C	oldest / local loss	4	79	4	1	4.62	0.245	0	0	-0.37	16.49	SPCC320.14	lost local to S. pombe	1	4	3.94
YBR087W	oldest / core	26	119	11	0	5.93	0.195	1	0	0.06	0	SPBC83.14c	NA	8	NA	4.26
YIL078W	oldest / core	19	17	2	0	7.57	0.269	1	0	0.63	0	SPBC25H2.02	NA	3	NA	6.83
YCR084C	oldest / core	35	15	1	0	4.81	0.235	0	0	0.01	0	SPAC18B11.10	NA	7	14	5.58
YPL183WA	oldest / local loss	2	58	3	0	3.89	0.402	0	0	-0.18	10.23	SPBC83.06c	lost distant to S. pombe	1	NA	5.15
YGL143C	oldest / core	4	6	7	1	4.52	0.17	0	0	-0.4	0	SPAC2F7.17	NA	1	66	5.06
YGL068W	oldest / core	16	0	3	0	5.73	0.231	1	0	-0.13	0	SPCC4B3.09c	NA	0	NA	5.61
YDR486C	oldest / core	5	44	4	1	4.75	0.151	0	0	-0.04	0	SPCC162.06c	NA	0	18	4.23
YPR191W	oldest / core	21	100	10	4	4.14	0.286	0	0	-0.05	0	SPCC613.10	NA	0	NA	5.34
YGL111W	oldest	63	2	2	1	5.67	0.307	1	0	-0.13	0	SPBC83.15	lost distant to S. pombe	3	NA	6.2
YNR003C	oldest / core	27	26	3	0	5.62	0.15	1	0	-0.01	0	SPCC290.02	NA	1	NA	4.38
YOR073W	oldest / distant loss	6	87	3	1	4.51	0.231	0	0	-0.11	9.49	SPAC15A10.15	lost distant to S. pombe	5	12	4.57
YOR057W	oldest / distant loss	22	8	3	1	5.04	0.17	1	0	-0.16	6.46	SPBC36.12c	lost distant to S. pombe	0	NA	3.93
YDR039C	oldest / local loss / Post-WGD duplicate, fast evolving / WGD duplicate, fast evolving	10	3	9	2	6.33	0.317	0	0	0.22	3.43	SPBC839.06	lost distant to S. pombe	0	9	3.7
YOR040W	oldest / local loss / WGD duplicate, slow evolving	2	30	4	0	3.99	0.275	0	0	-0.82	3.16	SPCC13B11.03c	lost distant to S. pombe	0	11	3.4
YMR216C	oldest / core	50	103	3	1	4.93	0.157	0	0	-0.14	0	SPBC530.14c	NA	142	104	4.42
YPL195W	oldest / core	19	72	1	0	5.91	0.16	0	0	0.15	0	SPAC144.06	NA	0	28	3.65
YDR300C	oldest / core / WGD duplicate, slow evolving	15	8	6	3	5.7	0.222	0	0	0.13	0	SPAC17H9.13c	NA	1	137	5.97
YDR205W	oldest / core	3	17	0	0	4.25	0.168	0	0	-0.2	0	SPAC17D4.03c	NA	1	30	5.36
YLR372W	oldest / core / Pre-WGD duplicate, slow evolving	75	78	5	0	6.77	0.161	0	0	0.67	0	SPAC1B2.03c	lost distant to S. pombe	1	NA	4.45
YDL087C	oldest / core	33	4	1	0	3.3	0.249	1	0	-0.88	0	SPCC16A11.13	NA	7	6	4.22
YBR007C	oldest / core	2	12	13	7	4.45	0.24	0	0	-0.44	0	SPBC23G7.04c	NA	1	NA	3.8
YPL159C	ancient gain	2	61	3	1	4.17	0.156	0	0	-0.31	0	NA	NA	NA	NA	NA
YBR055C	oldest / core	91	35	1	1	5.38	0.169	1	0	-0.23	0	SPBC6B1.07	NA	34	99	4.7
YMR077C	oldest / core	11	41	2	0	4.91	0.204	0	0	-0.45	0	SPBC215.14c	NA	9	37	4.58
YDR003W	oldest / distant loss / WGD duplicate, slow evolving	3	6	8	2	4.64	0.181	0	0	-0.53	3.99	SPBC19C7.05	lost distant to S. pombe	0	6	4.81
YDR105C	oldest / core	6	85	1	0	5	0.292	0	0	-0.13	0	SPAPB1A10.07c	NA	2	NA	5.35
YNL168C	oldest / core	4	0	3	0	4.76	0.132	0	0	-0.01	0	SPBC21C3.09c	NA	0	3	4.94
YJR032W	oldest / distant loss / Pre-WGD duplicate, fast evolving	22	126	1	0	4.96	0.14	0	0	-0.04	8.83	SPAC1B3.03c	lost distant to S. pombe	0	28	7.09
YJR134C	oldest / distant loss	8	20	2	0	5.36	0.197	0	0	-0.26	8.83	SPBC365.07c	lost distant to S. pombe	5	6	4.27
YOR264W	ancient gain	4	24	4	1	5.16	0.179	0	0	-0.13	0	NA	NA	NA	NA	NA
YIL065C	oldest / core	8	67	2	0	4.52	0.215	0	0	-0.06	0	SPBC11G11.01	NA	2	32	3.52
YJR112WA	oldest / local loss	1	0	1	0	0	NA	0	0	NA	11.37	SPAC11E3.10	lost distant to S. pombe	0	NA	6.16
YOR163W	oldest / core	4	5	4	1	4.84	0.261	0	0	-0.23	0	SPAC13G6.14	NA	2	21	5.89
YDR446W	ancient gain	7	2	5	1	1.79	0.393	0	0	-0.88	0	NA	NA	NA	NA	NA
YIL014CA	recent gain	2	4	3	0	2.3	NA	0	0	NA	0	NA	NA	NA	NA	NA
YIL092W	recent gain	4	2	2	0	4.04	0.221	0	0	-0.65	0	NA	NA	NA	NA	NA
YMR220W	oldest / core	1	37	4	0	5.75	0.152	1	0	-0.02	0	SPAC343.01c	NA	0	NA	5.77
YIL026C	oldest / core	15	5	4	1	4.56	0.224	1	0	-0.275	0	SPAC17H9.20	NA	2	NA	5.05
YNL107W	oldest / core	35	279	2	1	4.88	0.25	0	0	-0.38	0	SPAC17G8.07	NA	3	NA	5.85
YDR400W	oldest / core	3	6	3	0	4.08	0.15	0	0	-0.11	0	SPBC1683.06c	NA	1	11	4.19
YKR087C	oldest / distant loss	1	6	2	1	5.75	0.161	0	0	-0.25	3.41	SPAP14E8.04	lost distant to S. pombe	0	NA	4.64
YPL208W	oldest / distant loss / Pre-WGD duplicate, slow evolving	11	4	6	1	5.37	0.208	0	0	-0.03	6.46	SPBC1709.13c	lost distant to S. pombe	6	11	4.1
YIL138C	oldest / distant loss / WGD duplicate, slow evolving	6	26	3	2	5.78	0.276	0	0	0.21	6.08	SPAC27F1.02c	lost distant to S. pombe	7	NA	7.13
YDR346C	oldest	16	20	0	0	6.63	0.161	0	0	0.35	0	SPCC584.11c	lost distant to S. pombe	0	38	5.22
YOR278W	oldest / core	0	1	0	0	4.77	0.141	1	0	-0.25	0	SPAC31G5.08	NA	0	NA	5.24
YGL099W	oldest / core	48	4	2	2	5.21	0.197	1	0	0.025	0	SPAC3F10.16c	NA	0	NA	6.37
YDR465C	oldest / core	7	11	5	1	5.93	0.158	0	0	0.15	0	SPAC26A3.17c	NA	1	NA	6.05
YJR034W	oldest / local loss	6	3	1	1	3.33	0.256	0	0	-0.43	8.47	SPBC16A3.16	lost distant to S. pombe	0	11	4.4
YAR003W	oldest / core	18	210	1	0	5.21	0.214	0	0	-0.56	0	SPAC23H3.05c	NA	9	230	4.67
YHR168W	oldest / core	3	4	0	0	4.17	0.195	0	0	-0.67	0	SPAP8A3.11c	NA	0	NA	5.22
YMR027W	oldest / core	9	2	1	0	5.71	0.208	0	0	0.01	0	SPAC806.04c	NA	0	3	5.63
YLR450W	oldest / local loss / WGD duplicate, fast evolving	15	24	6	0	4.84	0.161	0	0	-0.1	6.85	SPCC162.09c	lost distant to S. pombe	0	NA	5.69
YOR296W	oldest / core	4	3	1	0	4.79	0.22	0	0	-0.56	0	SPAC11E3.02c	NA	1	NA	3.79
YDR392W	oldest / core	30	285	2	0	4.63	0.16	0	0	-0.29	0	SPCC61.02	NA	4	NA	3.59
YDL130W	oldest / distant loss / Pre-WGD duplicate, fast evolving	10	28	10	3	0	0.388	0	0	0.205	5.21	SPAC644.15	lost distant to S. pombe	0	NA	10.04
YPL106C	oldest / distant loss / Post-WGD duplicate, fast evolving / WGD duplicate, slow evolving	86	113	6	2	6.88	0.311	0	0	0.74	12.92	SPAC13G7.02c	lost distant to S. pombe	7	38	8.11
YGR131W	oldest / local loss / WGD duplicate, fast evolving	1	1	6	2	3.37	0.357	0	0	-0.555	9.34	SPBC1685.13	lost distant to S. pombe	0	NA	4.92
YJL124C	oldest / core	80	419	2	1	5.02	0.155	0	0	0.22	0	SPBC3D6.08c	NA	1	NA	5.48
YHR157W	ancient gain	10	28	17	1	2.89	0.232	0	0	-0.9	0	NA	NA	NA	NA	NA
YGR032W	oldest / local loss / Pre-WGD duplicate, fast evolving / WGD duplicate, fast evolving	9	15	18	2	4.67	0.191	0	0	-0.125	3.16	SPBC19G7.05c	lost distant to S. pombe	9	NA	5.47
YHL010C	oldest / core	6	3	2	1	3.85	0.182	0	0	-0.72	0	SPAC16E8.13	NA	0	NA	4.67
YOL105C	oldest / local loss / WGD duplicate, fast evolving	12	16	6	1	4.41	0.197	0	0	-0.52	7.82	SPBC30B4.01c	lost distant to S. pombe	1	NA	4.01
YOR270C	oldest / core / Pre-WGD duplicate, slow evolving	36	56	2	0	7.03	0.12	0	0	0.62	0	SPAC16E8.07c	NA	1	NA	6.33
YLR212C	oldest / core	14	20	3	0	4.68	0.185	1	0	-0.38	0	SPBC32F12.04	NA	10	NA	3.77
YLR387C	oldest / core / Pre-WGD duplicate, fast evolving	8	6	5	2	6.27	0.246	0	0	0	0	SPCC550.15c	NA	0	9	5.45
YJL185C	ancient gain	5	6	3	1	2.56	0.221	0	0	-0.57	0	NA	NA	NA	NA	NA
YLR263W	oldest / distant loss	9	28	4	0	4.03	0.221	0	0	-0.83	12.92	SPAC25G10.04c	lost distant to S. pombe	13	NA	4.14
YOL097C	oldest / core	6	0	1	0	6.53	0.253	1	0	0.21	0	SPAC2F7.13c	NA	0	NA	6.88
YGR078C	oldest / core	11	273	5	0	3.97	0.223	0	0	-0.42	0	SPAC3H8.07c	NA	0	80	6.02
YNL265C	oldest / core	22	4	3	0	0	0.313	0	0	-0.225	0	SPCC1442.17c	NA	0	19	3.37
YDR238C	oldest / core	37	4	0	0	6.21	0.343	1	0	0.38	0	SPBC146.14c	NA	2	NA	6.15
YJR058C	oldest / local loss	6	17	3	1	4.63	0.185	0	0	-0.05	6.32	SPBC685.04c	lost distant to S. pombe	0	9	5.05
YKR048C	oldest / core	93	135	0	0	5.59	0.35	0	0	-0.105	0	SPCC364.06	NA	9	54	6.01
YKL203C	oldest / core / WGD duplicate, slow evolving	78	113	1	0	4.8	0.219	1	0	-0.34	0	SPBC216.07c	NA	16	2	5.11
YGL163C	oldest / core	8	164	7	3	4.5	0.23	0	0	-0.46	0	SPAC15A10.03c	NA	3	NA	5.07
YER046W	oldest / local loss	0	6	10	2	4.23	0.229	0	0	-0.49	8.62	SPAC1296.04	lost distant to S. pombe	0	12	4.48
YEL061C	oldest / core / Pre-WGD duplicate, fast evolving	18	212	2	1	5.18	0.227	0	0	-0.34	0	SPBC1604.20c	lost distant to S. pombe	6	92	3.52
YJL087C	oldest / core	3	4	1	0	5.04	0.222	1	0	-0.26	0	SPAC17G8.01c	NA	0	NA	4.91
YNL138WA	oldest / local loss	1	0	0	0	0	NA	1	0	NA	10.59	SPBC211.05	lost distant to S. pombe	2	19	4.88
YPL104W	oldest / core	6	52	0	0	4.34	0.175	0	0	-0.45	0	SPCC736.06	NA	0	NA	3.37
YLR117C	oldest / core	57	20	1	0	4.87	0.191	1	0	-0.3	0	SPBC31F10.11c	NA	22	1	3.81
YLR390W	ancient gain	3	2	2	1	2.56	0.239	0	0	-0.17	0	NA	NA	NA	NA	NA
YKL149C	oldest / core	2	50	1	0	4.91	0.172	0	0	-0.43	0	SPAC17A5.02c	NA	0	150	5.38
YHR027C	oldest / core	87	6	2	1	6.33	0.166	0	0	0.34	0	SPBP19A11.03c	NA	25	NA	6.09
YNL061W	oldest / core	87	25	5	2	5.51	0.148	1	0	0.23	0	SPBP8B7.20c	NA	7	NA	6.54
YPR079W	oldest / core	15	31	5	0	4.93	0.199	0	0	-0.55	0	SPBC530.09c	NA	0	NA	5.19
YCL048W	oldest / Pre-WGD duplicate, fast evolving / WGD duplicate, slow evolving	3	14	1	1	1.39	0.442	0	0	-0.97	0	SPCC1223.12c	lost distant to S. pombe	0	18	3.09
YDR492W	oldest / local loss / Pre-WGD duplicate, fast evolving / WGD duplicate, slow evolving	1	31	8	1	5.01	0.144	0	0	-0.11	3.16	SPBC12C2.09c	lost distant to S. pombe	0	NA	4.57
YEL022W	oldest / core / WGD duplicate, slow evolving	17	13	4	1	5.4	0.335	0	0	-0.35	0	SPBC211.03c	NA	1	NA	4.93
YHR068W	oldest / core	7	54	2	0	6.12	0.118	1	0	0.54	0	SPBC1271.04c	NA	8	NA	5.93
YNL199C	ancient gain	15	178	2	0	5.59	0.197	0	1	-0.21	0	NA	NA	NA	NA	NA
YHR106W	oldest / core / WGD duplicate, fast evolving	4	6	1	1	4.45	0.257	0	0	-0.32	0	SPBC3F6.03	NA	1	NA	5.97
YOL092W	oldest / core / Pre-WGD duplicate, fast evolving / WGD duplicate, fast evolving	2	39	2	1	5.76	0.11	0	0	0.33	0	SPAC2E12.03c	lost distant to S. pombe	0	4	4.05
YDR129C	oldest / core	30	46	5	1	0	0.135	0	0	0.28	0	SPBC1778.06c	NA	4	NA	5.93
YDR173C	oldest / core	4	8	1	0	4.67	0.291	0	0	-0.44	0	SPAC607.04	NA	0	NA	5.06
YJR122W	oldest / core	6	2	7	1	4.52	0.187	0	0	-0.455	0	SPAC21E11.07	NA	0	NA	4.63
YDL181W	oldest / distant loss / WGD duplicate, slow evolving	13	24	12	1	3.37	0.173	0	0	-0.335	9.32	SPCC70.02c	lost distant to S. pombe	0	4	4.29
YKL019W	oldest / core	6	2	5	1	4.66	0.167	1	0	-0.13	0	SPAPB1A10.04c	NA	3	NA	3.66
YOR056C	oldest / core	38	27	6	0	5.99	0.376	1	0	-0.33	0	SPAC1486.09	NA	1	NA	6.04
YER036C	oldest / core	64	0	3	0	6.68	0.185	1	0	0.51	0	SPBC16H5.08c	NA	3	NA	6.89
YCR099C	oldest / local loss / Pre-WGD duplicate, fast evolving / WGD duplicate, fast evolving	3	1	5	0	3.18	0.273	0	0	-0.815	18.37	SPBC16C6.06	lost distant to S. pombe	4	NA	4.63
YGR140W	ancient gain	30	78	6	2	4.56	0.188	1	0	-0.41	0	NA	NA	NA	NA	NA
YPR104C	oldest / distant loss	11	19	3	0	5.36	0.175	1	1	-0.25	6.46	SPAC1142.08	lost distant to S. pombe	0	72	3.7
YLR359W	oldest / core	11	5	4	1	7.59	0.126	1	0	0.47	0	SPBC14F5.09c	NA	2	NA	6.95
YPR091C	oldest / core	15	7	5	1	4.89	0.18	0	0	-0.12	0	SPBC23G7.06c	NA	0	NA	4.27
YGR252W	oldest / core	88	288	0	0	5.04	0.225	0	0	-0.29	0	SPAC1952.05	NA	7	176	5.26
YMR001C	oldest / core	96	83	4	2	5.92	0.171	1	0	-0.01	0	SPAC23C11.16	NA	19	5	4.5
YGL231C	oldest / core	3	21	5	1	5.67	0.341	0	0	0.28	0	SPCC1281.03c	NA	2	NA	4.59
YGR065C	oldest	9	0	5	1	5.38	0.187	1	0	-0.025	0	SPAC1B3.15c	lost local to S. pombe	0	5	3.71
YDR503C	oldest / local loss / Pre-WGD duplicate, fast evolving	5	16	3	0	4.11	0.159	0	0	-0.455	9.58	SPBC409.18	lost distant to S. pombe	0	8	4.88
YNR044W	ancient gain / WGD duplicate, fast evolving	4	20	20	4	3.83	0.424	0	0	-0.72	0	NA	NA	NA	NA	NA
YKL197C	oldest / core	11	30	5	1	4.09	0.205	0	0	-0.55	0	SPCC553.03	NA	0	16	4.39
YIL048W	oldest / core	10	59	9	0	4.62	0.255	1	0	-0.09	0	SPAC6C3.06c	NA	0	17	5.52
YGL216W	oldest / core	16	92	0	0	4.36	0.276	0	0	-0.42	0	SPBC2F12.13	NA	7	39	4.03
YMR080C	oldest / core	34	96	2	0	5.56	0.157	0	0	0.06	0	SPAC16C9.06c	NA	5	47	5.21
YHR126C	recent gain	0	3	4	0	1.39	0.392	0	0	-0.81	0	NA	NA	NA	NA	NA
YJL196C	oldest / local loss / Pre-WGD duplicate, fast evolving / WGD duplicate, fast evolving	33	19	16	6	6.11	0.154	0	0	0.425	3.11	SPAC1B2.03c	lost distant to S. pombe	1	NA	4.45
YMR063W	oldest / local loss / Pre-WGD duplicate, slow evolving	0	110	2	1	3.3	0.236	0	0	-0.78	9.34	SPCC1739.10	lost distant to S. pombe	1	40	4.46
YDR128W	oldest / local loss	20	55	2	0	4.79	0.18	0	0	-0.24	3.16	SPAC11E3.05	lost distant to S. pombe	0	NA	3.88
YOR256C	oldest / core / Pre-WGD duplicate, fast evolving / WGD duplicate, fast evolving	0	3	2	0	5.01	0.163	1	0	-0.17	0	SPBC354.09c	lost distant to S. pombe	0	15	4.66
YJR116W	oldest / local loss / Pre-WGD duplicate, slow evolving	1	1	4	1	3.53	0.231	0	0	-0.6	3.3	SPAC17A2.02c	lost distant to S. pombe	0	NA	7.11
YHR137W	oldest / distant loss / Pre-WGD duplicate, fast evolving	8	6	27	4	6.24	0.461	0	0	-0.97	2.77	SPBC1773.13	lost distant to S. pombe	0	NA	3.75
YKL046C	oldest / Pre-WGD duplicate, fast evolving	3	12	0	0	6.05	0.263	0	0	0.265	0	SPBC1198.07c	lost distant to S. pombe	0	NA	4.41
YPL016W	oldest	41	22	7	2	5.03	0.18	1	0	-0.42	0	SPBC30B4.04c	lost distant to S. pombe	10	42	3.86
YPL236C	oldest / distant loss	3	6	3	0	4.2	0.216	0	0	-0.64	2.6	SPAC3H1.13	lost distant to S. pombe	4	NA	4.84
YGL032C	ancient gain	1	7	13	2	3.61	0.477	0	0	-0.31	0	NA	NA	NA	NA	NA
YAL042W	oldest / core	15	47	1	1	6.47	0.284	0	0	-0.02	0	SPAC24B11.08c	NA	0	11	5.89
YJL113W	Post-WGD duplicate, fast evolving / WGD duplicate, fast evolving	4	0	1	0	0	0.23	0	0	-0.515	0	NA	NA	NA	NA	NA
YMR180C	oldest / core / WGD duplicate, fast evolving	4	21	2	0	4.52	0.161	0	0	-0.34	0	SPAC644.04	NA	6	NA	5.71
YDR110W	ancient gain	28	25	1	0	5.5	0.162	0	0	-0.32	0	NA	NA	NA	NA	NA
YLR018C	oldest / core	29	55	1	0	5.32	0.128	0	0	0.04	0	SPAC1002.02	NA	0	5	5.35
YFR033C	oldest / distant loss	9	40	8	0	4.95	0.167	0	0	0.08	9.32	SPBC16C6.08c	lost distant to S. pombe	0	20	5.81
YPR135W	oldest / core	25	312	1	0	4.88	0.298	0	0	-0.64	0	SPAPB1E7.02c	NA	6	203	3.96
YDL083C	oldest / local loss / WGD duplicate, slow evolving	86	38	11	5	0	0.333	0	0	0.07	8.7	SPBC18H10.14	lost distant to S. pombe	1	NA	8.51
YDR468C	oldest / core	24	6	4	0	5.5	0.15	1	0	-0.21	0	SPBC36B7.07	NA	1	NA	4.53
YGL009C	oldest / local loss	9	12	8	2	6.95	0.203	0	0	0.94	3.3	SPAC9E9.03	lost distant to S. pombe	2	17	6.66
YJR159W	oldest / local loss / WGD duplicate, slow evolving	6	3	14	5	3.14	0.353	0	0	-0.6	16.49	SPBC1773.05c	lost distant to S. pombe	1	NA	4.43
YBL092W	oldest / distant loss	56	0	8	2	7.33	0.395	1	0	0.8	6.08	SPBC16C6.11	lost distant to S. pombe	6	NA	8.76
YDL168W	oldest / core	11	48	7	3	5.37	0.158	0	0	0.07	0	SPCC13B11.04c	NA	0	NA	2.95
YLR445W	ancient gain	1	8	2	0	0	0.411	0	0	-1.35	0	NA	NA	NA	NA	NA
YPL230W	WGD duplicate, fast evolving	2	4	11	1	0	0.259	0	0	-0.77	0	NA	NA	NA	NA	NA
YER050C	oldest / core	35	3	1	0	5.1	0.173	0	0	-0.19	0	SPCC18B5.04	NA	1	NA	5.41
YHR101C	oldest / core / Pre-WGD duplicate, slow evolving	1	33	0	0	0	0.312	1	0	-0.51	0	SPCC306.06c	NA	0	NA	5.01
YCR008W	oldest / core	43	34	3	0	5.1	0.288	0	0	-0.04	0	SPAC29A4.16	NA	1	NA	6.2
YPR072W	oldest / core / Pre-WGD duplicate, fast evolving	29	24	3	1	5.57	0.159	0	0	0.13	0	SPAC1B3.05	NA	4	148	6.24
YER035W	ancient gain	10	43	8	2	3.37	0.19	0	0	-0.25	0	NA	NA	NA	NA	NA
YMR112C	oldest / distant loss	32	84	1	1	4.56	0.297	1	0	-0.01	8.83	SPAC644.10	lost distant to S. pombe	0	NA	4.8
YKL034W	oldest / distant loss	2	7	3	0	4.01	0.179	0	0	-0.24	8.83	SPCC162.08c	lost distant to S. pombe	18	2	3.88
YLR157CB	Post-WGD duplicate, fast evolving / WGD duplicate, fast evolving	0	0	1	0	0	NA	0	0	NA	0	NA	NA	NA	NA	NA
YEL015W	oldest / core	36	23	3	1	6.09	0.355	0	0	-0.125	0	SPBC18E5.11c	NA	2	NA	4.77
YBR011C	oldest / core / Pre-WGD duplicate, slow evolving	33	29	7	1	6.27	0.279	1	0	0.46	0	SPAC23C11.05	NA	3	NA	7.48
YMR147W	recent gain	2	14	5	2	3.47	0.146	0	0	-0.58	0	NA	NA	NA	NA	NA
YPL265W	oldest / distant loss / Pre-WGD duplicate, fast evolving / WGD duplicate, fast evolving / Post-WGD duplicate, slow evolving	23	15	16	7	6.92	0.423	0	0	0.5	12.92	SPAC1039.09	lost distant to S. pombe	0	NA	3.95
YDR037W	oldest / core	14	58	6	2	7.06	0.234	1	0	0.69	0	SPBC17G9.03c	NA	1	NA	7.49
YPR057W	ancient gain	9	179	1	1	5.12	0.171	0	0	-0.24	0	NA	NA	NA	NA	NA
YBL037W	oldest / core	14	11	3	1	4.38	0.271	0	0	-0.54	0	SPBC691.03c	NA	0	NA	3.75
YNL311C	oldest / distant loss	18	1	3	2	4.96	0.175	0	0	-0.22	4.74	SPCC1494.07	lost distant to S. pombe	0	NA	4.66
YMR023C	oldest / core	3	142	0	0	4.56	0.191	0	0	-0.715	0	SPAC222.05c	NA	0	17	3.89
YEL018W	ancient gain	16	175	2	0	5.11	0.245	0	0	-0.53	0	NA	NA	NA	NA	NA
YMR235C	oldest / distant loss	18	91	6	1	6.32	0.142	1	0	0.41	3.99	SPAC22E12.07	lost distant to S. pombe	12	NA	4.88
YNL130C	oldest / core / WGD duplicate, slow evolving	21	23	6	1	0	0.227	0	0	0.13	0	SPAC22A12.10	NA	1	NA	6.34
YJL014W	oldest / core	84	12	1	0	6.65	0.357	1	0	0.305	0	SPBC1A4.08c	NA	4	NA	6.62
YGL060W	oldest / core / WGD duplicate, slow evolving	25	32	3	0	4.45	0.243	0	0	-0.37	0	SPCC1442.02	NA	1	26	4.31
YLR383W	oldest / core	8	51	1	0	4.68	0.428	1	0	-0.34	0	SPCC5E4.06	NA	8	NA	4.13
YJR083C	ancient gain	10	8	1	0	4.23	0.148	0	0	-0.47	0	NA	NA	NA	NA	NA
YBR272C	ancient gain	29	24	0	0	5.04	0.197	0	0	-0.3	0	NA	NA	NA	NA	NA
YOL019W	oldest / core / Pre-WGD duplicate, fast evolving / WGD duplicate, slow evolving	3	2	9	3	4.37	0.187	0	0	-0.2	0	SPCC1739.10	lost distant to S. pombe	1	40	4.46
YER131W	oldest / core / WGD duplicate, fast evolving	28	16	12	2	6.9	0.241	0	0	0.735	0	SPAC806.03c	lost distant to S. pombe	8	NA	8.71
YPL158C	ancient gain	7	166	5	2	5.2	0.165	0	0	-0.05	0	NA	NA	NA	NA	NA
YBL100WB	Post-WGD duplicate, fast evolving / WGD duplicate, fast evolving	0	0	0	0	0	NA	0	0	NA	0	NA	NA	NA	NA	NA
YDL246C	oldest / local loss / WGD duplicate, slow evolving	7	40	17	4	3.14	0.416	0	0	-0.26	18.68	SPBC1773.05c	lost distant to S. pombe	1	NA	4.43
YLR435W	oldest / core	13	35	1	0	5.35	0.162	0	0	-0.02	0	SPBC409.15	NA	4	NA	6.35
YLR363C	ancient gain	1	21	3	1	5.13	0.226	0	0	-0.24	0	NA	NA	NA	NA	NA
YDR233C	oldest / core / WGD duplicate, slow evolving	19	52	2	0	5.95	0.128	0	0	0.55	0	SPBC31A8.01c	lost distant to S. pombe	18	30	6.91
YPL010W	oldest / core	12	2	2	1	6.23	0.239	1	0	0.21	0	SPCC576.07	NA	0	NA	5.78
YPL246C	oldest / local loss	48	22	3	0	4.92	0.165	0	0	-0.04	3.3	SPCC790.03	lost distant to S. pombe	0	NA	4.08
YGL107C	ancient gain / WGD duplicate, fast evolving	1	11	1	1	5.15	0.153	0	0	-0.22	0	NA	NA	NA	NA	NA
YIL002C	oldest / core / Pre-WGD duplicate, slow evolving	9	42	1	1	4.96	0.178	0	0	-0.36	0	SPBC2G2.02	NA	0	26	5.24
YMR227C	oldest / distant loss	32	46	6	0	4.74	0.189	1	0	-0.49	8.83	SPAC13F5.02c	lost distant to S. pombe	6	NA	4.93
YER190W	Post-WGD duplicate, fast evolving / WGD duplicate, fast evolving	1	0	25	4	7.21	0.25	0	0	0.27	0	NA	NA	NA	NA	NA
YER117W	oldest / local loss / WGD duplicate, slow evolving	13	1	10	3	0	0.197	0	0	0.44	9.58	SPCC1322.11	lost distant to S. pombe	4	NA	8.38
YGR102C	ancient gain	3	2	1	0	3.76	0.255	0	0	-0.56	0	NA	NA	NA	NA	NA
YER067W	ancient gain / WGD duplicate, fast evolving	5	4	12	3	3.04	0.286	0	0	-0.52	0	NA	NA	NA	NA	NA
YML066C	ancient gain	2	44	1	1	1.61	0.254	0	0	-0.92	0	NA	NA	NA	NA	NA
YDR184C	ancient gain	10	50	2	0	5.08	0.18	0	0	-0.01	0	NA	NA	NA	NA	NA
YOR262W	oldest / core	3	0	5	1	5.37	0.149	1	0	-0.02	0	SPAC144.07c	NA	2	NA	5.67
YGR277C	oldest / core	4	0	3	1	5.29	0.143	1	0	-0.17	0	SPAC1F12.08	NA	0	NA	5.41
YLR051C	oldest / core	5	7	5	0	5.67	0.156	1	0	0.07	0	SPAC3G9.15c	NA	0	37	6.1
YDR083W	oldest / core	8	93	4	1	5.75	0.184	0	0	0.04	0	SPAC56F8.09	NA	0	10	5.88
YDR319C	oldest / local loss / Pre-WGD duplicate, slow evolving	2	3	2	0	4.74	0.185	0	0	-0.47	9.34	SPBC543.08	lost distant to S. pombe	0	8	5.76
YBR167C	oldest	12	94	16	1	3.78	0.243	1	0	-0.13	0	SPBP8B7.01c	lost local to S. pombe	0	NA	3.86
YLR382C	oldest / core	4	22	1	0	4.38	0.182	0	0	-0.56	0	SPAC4G8.09	NA	0	NA	5.17
YJL155C	oldest / core	5	24	4	1	4.98	0.225	0	0	-0.47	0	SPAC732.02c	NA	0	51	5.92
YIL071C	ancient gain	11	23	1	0	5	0.425	0	0	-0.385	0	NA	NA	NA	NA	NA
YPL001W	oldest / core	40	23	1	0	5.53	0.161	0	0	-0.19	0	SPAC139.06	NA	5	45	5.21
YML113W	oldest / distant loss	2	8	0	0	4.28	0.25	0	0	-0.4	4.47	SPBC146.01	lost distant to S. pombe	2	NA	3.32
YLR409C	oldest / core	35	5	3	0	6.33	0.166	1	0	-0.025	0	SPCC1672.07	NA	7	NA	5.33
YPL223C	WGD duplicate, slow evolving	1	10	10	2	1.79	0.311	0	0	-0.93	0	NA	NA	NA	NA	NA
YLL001W	oldest / core	22	46	2	0	5.05	0.159	0	0	-0.29	0	SPBC12C2.08	NA	5	9	4.68
YGL223C	oldest / distant loss	12	25	2	1	4.93	0.137	0	0	-0.28	12.92	SPAC144.15c	lost distant to S. pombe	0	NA	4.97
YBL045C	oldest / distant loss / Pre-WGD duplicate, fast evolving	31	2	11	3	5.13	0.318	0	0	0	8.83	SPBP23A10.15c	lost distant to S. pombe	1	NA	6.11
YBL011W	oldest / core / Pre-WGD duplicate, slow evolving	20	24	7	0	4.93	0.193	0	0	-0.11	0	SPBC1718.04	NA	0	NA	4.58
YPL198W	oldest / local loss / Post-WGD duplicate, fast evolving	96	4	15	1	0	0.65	0	0	-0.31	6.92	SPAC3H5.07	lost distant to S. pombe	5	44	9.28
YGR028W	oldest / core	8	19	6	1	5.25	0.175	0	0	-0.16	0	SPCC24B10.10c	NA	0	NA	4.48
YOR067C	oldest / core	1	78	3	1	5.42	0.192	0	0	0.17	0	SPAC17C9.07	NA	0	19	5.26
YJL071W	oldest / core	0	12	4	1	5.11	0.225	0	0	-0.34	0	SPBC725.14	NA	0	38	4.82
YBR282W	oldest / core	16	0	3	0	4.88	0.162	0	0	-0.195	0	SPAC3A12.19	NA	0	NA	NA
YPL190C	oldest / distant loss	31	3	3	0	5.38	0.179	1	0	-0.09	12.92	SPAC3H8.09c	lost distant to S. pombe	0	23	3.98
YML088W	oldest / distant loss	19	4	10	1	5.04	0.15	0	0	-0.35	7.97	SPBC1703.06	lost distant to S. pombe	2	15	3.93
YHR129C	oldest / core	9	241	2	1	4.25	0.191	0	0	-0.51	0	SPBC1347.12	NA	0	1	4.03
YOL078W	oldest / core	17	14	5	1	4.95	0.215	1	0	-0.51	0	SPAPYUG7.02c	NA	6	2	4.28
YMR096W	oldest / local loss / Post-WGD duplicate, fast evolving	10	32	12	2	3.4	0.295	0	0	0.12	5.15	SPAC29B12.04	lost distant to S. pombe	7	76	7.52
YDR345C	oldest / local loss / WGD duplicate, fast evolving	8	14	22	3	5.77	0.163	0	0	0.72	9.49	SPCC548.07c	lost distant to S. pombe	0	5	3.12
YLR432W	oldest / local loss / WGD duplicate, fast evolving / Pre-WGD duplicate, slow evolving	82	28	2	0	6.73	0.134	0	0	0.62	6.85	SPBC2F12.14c	lost distant to S. pombe	5	NA	7.85
YDR016C	oldest / local loss	19	6	1	0	4.92	0.252	1	0	0.08	8.21	SPAC16A10.05c	lost distant to S. pombe	17	255	4.62
YPR107C	oldest / local loss	19	3	9	1	5.14	0.258	1	0	-0.21	9.34	SPAC227.08c	lost distant to S. pombe	15	NA	4.61
YIR025W	oldest / distant loss	20	34	2	0	3.78	0.266	0	0	-0.77	7.81	SPBC83.04	lost distant to S. pombe	5	NA	4.38
YER109C	oldest / distant loss	5	26	6	1	4.5	0.198	0	1	-0.5	7.81	SPCC1494.10	lost distant to S. pombe	0	37	4.02
YNR072W	oldest / local loss / Post-WGD duplicate, fast evolving / WGD duplicate, fast evolving	4	15	21	4	1.61	0.402	0	0	-0.46	9.49	SPCC548.07c	lost distant to S. pombe	0	5	3.12
YER136W	oldest / core	17	12	4	1	5.66	0.157	1	0	0.38	0	SPAC22H10.12c	NA	4	NA	5.82
YOR122C	oldest / core	6	27	4	1	0	0.259	1	0	0.59	0	SPAC4A8.15c	NA	2	NA	7.24
YGR206W	ancient gain	4	17	2	0	4.16	0.238	0	0	-0.12	0	NA	NA	NA	NA	NA
YER030W	oldest / distant loss	10	19	2	1	5.06	0.289	0	0	0.23	5.21	SPAC4G9.06c	lost distant to S. pombe	0	NA	5.01
YIR028W	oldest / distant loss / Post-WGD duplicate, fast evolving / Post-WGD duplicate, slow evolving / Pre-WGD duplicate, slow evolving	1	4	13	7	1.39	0.276	0	0	-1.01	10.17	SPAC29B12.14c	lost distant to S. pombe	0	NA	4.75
YMR043W	oldest / local loss	20	8	1	0	4.69	0.153	1	1	0.12	3.11	SPBC19G7.06	lost distant to S. pombe	5	48	3.91
YHR052W	oldest / core / Pre-WGD duplicate, fast evolving	130	2	5	0	6.64	0.154	0	0	0.2	0	SPCC306.07c	NA	1	13	4.72
YJL206C	ancient gain	2	32	1	0	4.29	0.15	0	0	-0.63	0	NA	NA	NA	NA	NA
YBR088C	oldest / core	41	185	1	0	5.23	0.196	1	0	-0.04	0	SPBC16D10.09	NA	19	NA	6.27
YPR028W	oldest / distant loss	33	19	3	1	0	0.216	0	0	0.38	8.89	SPCC830.08c	lost distant to S. pombe	11	NA	4.33
YJL223C	recent gain / Post-WGD duplicate, fast evolving	0	0	13	3	2.08	0.209	0	0	-0.59	0	NA	NA	NA	NA	NA
YDR496C	oldest / core	89	63	3	1	6.61	0.148	0	0	0.24	0	SPCP1E11.11	NA	7	11	5.92
YOR221C	oldest / core	2	63	2	1	4.49	0.181	0	0	-0.19	0	SPAC11G7.05c	NA	1	NA	4.78
YMR111C	ancient gain	16	9	0	0	4.72	0.195	0	0	-0.75	0	NA	NA	NA	NA	NA
YHR132C	oldest / core	1	4	2	2	5.47	0.17	0	0	0.11	0	SPBC337.07c	NA	0	NA	4.85
YOR281C	oldest / local loss	13	11	1	0	5.58	0.196	1	0	-0.07	3.16	SPBC2A9.09	lost distant to S. pombe	1	NA	4.62
YMR167W	oldest / core	16	49	2	1	4.38	0.244	0	0	-0.44	0	SPBC1703.04	NA	0	28	3.41
YIL001W	oldest / distant loss	2	4	3	1	4.56	0.178	0	0	-0.42	3.41	SPAC13D6.04c	lost distant to S. pombe	3	NA	4.69
YBR103W	oldest	25	169	6	0	5.68	0.149	0	0	-0.3	0	SPCC1235.09	lost distant to S. pombe	4	66	4.12
YDL238C	oldest / distant loss	3	1	6	0	3.64	0.257	0	0	-0.98	3.41	SPCC1672.03c	lost distant to S. pombe	0	5	4.44
YPR089W	oldest / core	8	71	1	0	5.11	0.19	0	0	-0.6	0	SPAC25B8.08	NA	0	8	4.38
YDR126W	oldest / local loss	2	168	2	0	2.89	0.206	0	0	-0.45	9.34	SPBC13G1.07	lost distant to S. pombe	0	NA	4.78
YGL255W	oldest / WGD duplicate, slow evolving	0	98	22	2	4.89	0.343	0	0	0.52	0	SPBC16D10.06	lost distant to S. pombe	0	NA	6.58
YML048W	ancient gain	65	53	2	0	5.58	0.16	0	0	0.49	0	NA	NA	NA	NA	NA
YLR160C	oldest / local loss / Pre-WGD duplicate, slow evolving	2	7	3	1	5.86	0.29	0	0	0.37	24.9	SPBPB21E7.09	lost local to S. pombe	0	NA	NA
YLR180W	oldest / local loss / WGD duplicate, fast evolving	69	24	15	4	5.91	0.234	0	0	0.21	6.32	SPBC14F5.05c	lost distant to S. pombe	8	NA	8.05
YDL130WA	oldest / distant loss / WGD duplicate, fast evolving	3	18	1	0	3.61	0.419	0	0	-0.16	9.32	SPCC70.02c	lost distant to S. pombe	0	4	4.29
YHR209W	oldest / distant loss / Pre-WGD duplicate, slow evolving	5	6	12	0	3.78	0.213	0	0	-0.71	18.28	SPAC25B8.10	lost distant to S. pombe	0	NA	5.32
YJR101W	oldest / core / Pre-WGD duplicate, slow evolving	32	0	3	0	5.77	0.151	0	0	-0.07	0	SPBC16A3.14	NA	0	NA	5.13
YDR245W	oldest / core / Pre-WGD duplicate, slow evolving	14	327	7	1	6.37	0.539	0	0	0.27	0	SPAC5H10.13c	lost distant to S. pombe	1	33	5.57
YMR006C	oldest / distant loss / Pre-WGD duplicate, fast evolving	1	12	7	0	4.84	0.255	0	0	-0.19	12.19	SPAC1A6.04c	lost distant to S. pombe	0	104	7.8
YGR174C	oldest / core	8	66	1	1	3.26	0.159	0	0	-0.495	0	SPBC27B12.14	NA	0	NA	4.22
YDL198C	oldest / core	9	4	3	1	4.19	0.17	0	0	0.14	0	SPCC1682.09c	NA	1	NA	3.63
YDR480W	ancient gain	29	8	1	0	3.81	0.248	0	0	-0.475	0	NA	NA	NA	NA	NA
YLR401C	oldest	6	19	4	0	5.52	0.173	0	0	-0.18	0	SPAC16.04	lost distant to S. pombe	0	12	5.84
YKR065C	oldest / core	5	53	3	0	4.39	0.205	0	0	0.25	0	SPAC167.04	NA	1	40	5.97
YNR021W	oldest / local loss	3	30	0	0	5.82	0.136	0	0	0.42	3.16	SPBC2G5.01	lost distant to S. pombe	0	24	5.52
YFR004W	oldest / core	716	121	5	2	6.12	0.139	1	0	0.27	0	SPAC31G5.13	NA	42	NA	6.12
YFR015C	WGD duplicate, fast evolving	18	2	17	2	3.58	0.256	0	0	-0.41	0	NA	NA	NA	NA	NA
YLR049C	ancient gain	2	4	7	1	5.54	0.187	0	0	-0.29	0	NA	NA	NA	NA	NA
YBR034C	oldest / core	20	35	3	0	6.18	0.159	0	0	0.27	0	SPAC890.07c	NA	0	NA	6.5
YEL053C	oldest / core	4	17	4	2	4.69	0.146	0	0	-0.325	0	SPBC1861.03	NA	0	43	5.04
YGL232W	oldest / core	7	21	1	1	0	0.141	0	0	-0.005	0	SPBC25H2.10c	NA	0	14	5.07
YIR018W	ancient gain / WGD duplicate, fast evolving	3	5	8	1	4.86	0.256	0	1	-0.59	0	NA	NA	NA	NA	NA
YGR017W	oldest / distant loss	7	7	2	1	5.09	0.136	0	0	0.06	2.6	SPBC725.03	lost distant to S. pombe	0	NA	4.19
YMR284W	oldest / core	19	86	0	0	4.89	0.19	0	0	-0.37	0	SPCC126.02c	NA	5	NA	4.05
YJL222W	oldest / local loss / Pre-WGD duplicate, fast evolving / WGD duplicate, fast evolving	9	1	4	2	5.01	0.195	0	0	-0.18	15.95	SPBC16C6.06	lost distant to S. pombe	4	NA	4.63
YNL127W	oldest / core	16	58	0	0	4.58	0.181	0	0	-0.43	0	SPBC27B12.04c	NA	3	NA	3.72
YFR008W	ancient gain	12	54	1	1	4.11	0.208	0	0	-0.68	0	NA	NA	NA	NA	NA
YDR151C	oldest / WGD duplicate, slow evolving	4	5	8	1	5.04	0.174	0	0	-0.3	0	SPBC1718.07c	lost distant to S. pombe	29	38	5.6
YLR059C	oldest	9	27	1	0	4.73	0.238	0	0	-0.135	0	SPBC1347.07	lost distant to S. pombe	0	7	4.73
YGL087C	oldest / core	9	89	1	0	0	0.224	0	0	-0.09	0	SPCC338.05c	NA	3	NA	5.05
YML010W	oldest / core	119	29	2	0	5.8	0.371	1	0	-0.445	0	SPAC23C4.19	NA	10	NA	4.94
YAL044WA	oldest / local loss	5	0	1	0	3.95	NA	0	0	NA	6.23	SPBC16E9.06c	lost distant to S. pombe	1	1	3.86
YLR048W	oldest / local loss / WGD duplicate, slow evolving	27	63	19	3	0	0.306	0	0	0.78	6.56	SPBC685.06	lost distant to S. pombe	3	31	8.74
YFR042W	oldest / local loss / Pre-WGD duplicate, fast evolving	4	1	1	1	4.9	0.207	1	0	-0.18	9.34	SPBC19C2.15c	lost distant to S. pombe	1	NA	5.75
YJL212C	oldest / local loss / Pre-WGD duplicate, slow evolving	2	17	10	4	4.26	0.215	0	0	-0.09	8.04	SPCC1840.12	lost distant to S. pombe	0	6	3.17
YBL003C	oldest / local loss / WGD duplicate, fast evolving	210	23	5	2	7.54	0.305	0	0	0.73	3.16	SPCC622.08c	lost distant to S. pombe	10	32	6.99
YER013W	oldest / core	16	143	16	1	5.27	0.258	1	0	-0.27	0	SPAC10F6.02c	NA	11	9	5.31
YGR015C	oldest / distant loss / Pre-WGD duplicate, fast evolving	0	1	4	0	3.26	0.206	0	0	-0.655	4.01	SPAC22H12.03	lost distant to S. pombe	0	NA	3.93
YLR403W	oldest	22	11	6	1	4.62	0.179	0	1	-0.08	0	SPAC16.05c	lost distant to S. pombe	0	206	5.45
YJL001W	oldest / core	27	24	3	1	0	0.349	1	0	-0.34	0	SPBC4C3.10c	NA	3	NA	5.87
YDR334W	oldest / core	26	287	3	1	5.32	0.199	0	0	-0.14	0	SPAC11E3.01c	NA	11	114	5.18
YIL036W	oldest / WGD duplicate, slow evolving	12	26	5	2	4.26	0.179	0	1	-0.16	0	SPAC22E12.19	lost distant to S. pombe	3	NA	4.05
YDR475C	ancient gain / WGD duplicate, fast evolving	6	26	3	1	4.52	0.386	0	0	-0.78	0	NA	NA	NA	NA	NA
YHR185C	ancient gain	13	30	2	1	1.79	0.464	0	0	-1.38	0	NA	NA	NA	NA	NA
YOR341W	oldest	46	21	6	1	6.36	0.128	1	0	0.345	0	SPBC4C3.05c	lost distant to S. pombe	8	NA	-6.9
YCL010C	oldest / distant loss	23	116	2	0	4.9	0.187	0	0	-0.46	4.47	SPBC1921.07c	lost distant to S. pombe	11	148	4.69
YMR205C	oldest / core / Pre-WGD duplicate, fast evolving	28	108	8	2	6.32	0.182	0	0	0.38	0	SPBC16H5.02	NA	5	NA	6.95
YHR200W	oldest / core	106	258	6	1	5.49	0.144	0	0	0.1	0	SPAC637.10c	NA	18	NA	5.43
YNL181W	oldest / core	3	59	2	0	5.3	0.301	1	0	-0.11	0	SPAC19A8.06	NA	0	NA	4.11
YNR029C	oldest / core	6	9	2	1	5.4	0.159	0	0	-0.23	0	SPBC15D4.05	NA	1	11	5.4
YPR165W	oldest / core	36	41	1	0	6.52	0.19	1	0	0.555	0	SPAC1F7.04	NA	13	NA	7.13
YNL014W	oldest / core / Post-WGD duplicate, fast evolving / WGD duplicate, fast evolving	16	8	9	0	4.34	0.275	0	0	-0.815	0	SPCC417.08	NA	7	NA	8.51
YDR132C	WGD duplicate, slow evolving	8	11	12	3	4.14	0.166	0	0	-0.6	0	NA	NA	NA	NA	NA
YDR520C	ancient gain	12	21	3	0	5.06	0.2	0	0	-0.54	0	NA	NA	NA	NA	NA
YMR049C	oldest / core	104	1	6	0	5.45	0.208	1	0	0.07	0	SPBC4F6.13c	NA	4	NA	5.94
YGL219C	oldest / core	5	15	0	0	4.17	0.199	0	0	-0.32	0	SPBC19C2.11c	NA	0	NA	4.23
YMR158W	oldest / local loss	26	1	0	0	4.62	0.276	0	0	-0.065	4.33	SPCC736.10c	lost distant to S. pombe	0	NA	5.32
YML053C	recent gain	2	6	8	3	4.84	0.154	0	0	-0.07	0	NA	NA	NA	NA	NA
YDL179W	WGD duplicate, slow evolving	94	12	2	1	4.85	0.168	0	0	-0.18	0	NA	NA	NA	NA	NA
YMR013C	oldest / core	1	3	6	2	5.06	0.193	1	0	-0.1	0	SPCC63.10c	NA	1	NA	4.13
YGL243W	oldest / core	1	3	1	0	5.37	0.183	0	0	-0.25	0	SPBC16A3.06	NA	1	4	3.97
YJL177W	oldest / local loss / WGD duplicate, fast evolving	86	24	8	4	0	0.336	0	0	0.68	3.43	SPCC364.03	lost distant to S. pombe	5	54	8.77
YNL298W	WGD duplicate, fast evolving	59	290	6	3	4.19	0.225	0	0	-0.5	0	NA	NA	NA	NA	NA
YOR063W	oldest / core	166	8	14	1	8.62	0.485	1	0	0.035	0	SPAPB8E5.06c	NA	7	NA	8.91
YLL008W	oldest / distant loss	67	5	4	2	6.42	0.192	1	0	0.07	3.9	SPAC30D11.03	lost distant to S. pombe	2	NA	5.44
YPR155C	oldest	3	13	5	2	5.01	0.176	0	0	-0.43	0	SPBC4B4.02c	lost distant to S. pombe	0	NA	3.7
YLR345W	oldest / core	25	3	6	0	4.54	0.24	0	0	-0.42	0	SPAC144.17c	NA	0	33	4.38
YDR399W	oldest / distant loss / Pre-WGD duplicate, fast evolving	3	86	3	0	7.06	0.43	0	0	0.33	3.41	SPAC23C11.13c	lost local to S. pombe	3	NA	6.37
YDR517W	oldest / core	13	10	2	1	4.89	0.22	0	0	-0.18	0	SPAC1D4.02c	NA	27	6	5.36
YDR252W	oldest / local loss / WGD duplicate, fast evolving	8	8	1	1	3.22	0.181	0	0	-0.66	6.32	SPAC4F10.14c	lost distant to S. pombe	1	23	8.86
YKL064W	oldest / core / Pre-WGD duplicate, fast evolving	16	8	1	0	4.81	0.224	0	0	-0.21	0	SPBC27B12.12c	lost distant to S. pombe	0	NA	5.66
YBR271W	oldest / core	0	1	0	0	5.04	0.218	0	0	-0.36	0	SPCC338.11c	NA	0	2	5.51
YLR341W	ancient gain	1	4	2	0	3.14	0.251	0	0	-0.58	0	NA	NA	NA	NA	NA
YDL059C	oldest / core	32	58	6	2	4.58	0.188	0	0	-0.56	0	SPBC119.14	NA	5	6	3.53
YGL195W	oldest / core	66	195	4	0	6.09	0.202	0	0	0.28	0	SPAC18G6.05c	NA	4	17	5.36
YFL002WA	Post-WGD duplicate, fast evolving / WGD duplicate, fast evolving	2	0	1	1	0	0.853	0	0	0.82	0	NA	NA	NA	NA	NA
YGR263C	oldest / distant loss	3	13	2	0	4.52	0.162	0	0	-0.49	12.19	SPBPB2B2.02	lost local to S. pombe	0	NA	3.49
YGR192C	oldest / local loss / WGD duplicate, fast evolving	41	35	16	8	8.82	0.351	0	0	1.02	3.3	SPBC32F12.11	lost distant to S. pombe	22	NA	9.16
YGL174W	oldest / core	9	159	0	0	3.74	0.196	0	0	-0.63	0	SPCC1620.10	NA	9	3	4.37
YDR280W	oldest / distant loss	37	2	2	1	6.08	0.138	1	0	0.03	2.77	SPCC757.08	lost distant to S. pombe	9	NA	4.6
YKL167C	oldest	24	48	2	1	4.47	0.261	0	0	-0.16	0	SPCC1442.19	lost distant to S. pombe	1	NA	NA
YOL157C	oldest / local loss / WGD duplicate, fast evolving	1	1	24	5	4.01	0.3	0	0	-0.65	17.75	SPBC1683.07	lost local to S. pombe	0	8	3.86
YLR316C	oldest / core	2	47	1	0	0	0.356	1	0	-0.53	0	SPAP27G11.04c	NA	1	NA	5.55
YLL055W	oldest / local loss / Pre-WGD duplicate, fast evolving / WGD duplicate, fast evolving	1	10	15	1	4.16	0.216	0	0	-0.6	10.28	SPAC11D3.18c	lost distant to S. pombe	0	NA	3.81
YNL334C	oldest / local loss / Post-WGD duplicate, fast evolving / WGD duplicate, fast evolving	6	2	4	1	3.09	0.331	0	0	-0.93	9.58	SPAC222.08c	lost distant to S. pombe	2	66	4.58
YCR035C	oldest / core	26	1	1	0	6.06	0.142	1	0	-0.025	0	SPBC17D1.03c	NA	17	NA	5
YCR009C	oldest	47	270	0	0	5.9	0.153	0	0	0.28	0	SPBC725.09c	lost distant to S. pombe	4	57	6.56
YCR020C	ancient gain	3	4	6	0	3.69	0.172	0	0	-0.555	0	NA	NA	NA	NA	NA
YNL144C	WGD duplicate, slow evolving	2	0	11	2	3.47	0.225	0	0	-0.585	0	NA	NA	NA	NA	NA
YJL045W	oldest / local loss / Post-WGD duplicate, fast evolving	3	92	13	4	2.4	0.31	0	0	-1.105	6.23	SPAC1556.02c	lost distant to S. pombe	2	NA	3.98
YNL147W	oldest / distant loss / Pre-WGD duplicate, slow evolving	37	319	2	0	0	0.281	0	0	0.29	9.32	SPCC285.12	lost distant to S. pombe	7	NA	5.67
YML067C	oldest / core	28	52	1	1	0	0.211	0	0	0.32	0	SPBC2G5.04c	NA	0	NA	4.69
YFR021W	oldest	30	15	1	0	3.69	0.232	0	0	-0.68	0	SPAC589.07c	lost distant to S. pombe	2	34	3.35
YGL130W	oldest / core	24	56	1	0	5.46	0.161	1	0	-0.205	0	SPBC2F12.08c	NA	3	NA	3.93
YGR133W	oldest / local loss	6	53	2	1	3.18	0.208	0	0	-0.66	9.34	SPBC1198.09	lost distant to S. pombe	0	17	4.09
YLR272C	oldest / core	7	124	0	0	4.33	0.243	1	0	-0.26	0	SPBC776.13	NA	8	NA	4.35
YHR124W	oldest / local loss	5	15	7	2	2.08	0.265	0	1	-0.89	3.16	SPCC1620.01c	lost distant to S. pombe	5	NA	4.08
YPL014W	ancient gain	3	3	6	0	3.56	0.222	0	0	-0.18	0	NA	NA	NA	NA	NA
YPR056W	oldest / core	27	1	2	0	5.68	0.187	1	0	-0.24	0	SPBC30B4.07c	NA	1	NA	3.88
YDL129W	ancient gain	2	6	5	2	5	0.234	0	0	-0.66	0	NA	NA	NA	NA	NA
YNL185C	oldest / core	12	0	1	0	4.13	0.159	0	0	-0.4	0	SPAC1486.07c	NA	0	NA	4.65
YMR074C	oldest / local loss	4	21	2	0	5.8	0.186	0	0	0.05	5.32	SPAC23C4.09c	lost distant to S. pombe	1	20	4.25
YPL008W	oldest / core	12	138	1	0	4.99	0.202	0	0	-0.415	0	SPAC3G6.11	NA	1	11	4.02
YJR084W	oldest / core	15	34	1	0	4.82	0.181	0	0	-0.4	0	SPAC1B3.08	NA	1	30	5.14
YMR008C	oldest / distant loss / Pre-WGD duplicate, fast evolving / WGD duplicate, slow evolving	5	7	8	1	4.14	0.182	0	0	-0.11	3.41	SPAC1A6.04c	lost distant to S. pombe	0	104	7.8
YCL025C	oldest / distant loss / Pre-WGD duplicate, fast evolving / WGD duplicate, slow evolving	37	52	20	5	4.5	0.232	0	0	-0.3	12.92	SPAC1039.09	lost distant to S. pombe	0	NA	3.95
YAL032C	oldest / core	65	10	0	0	4.49	0.231	1	0	-0.625	0	SPCC188.11	NA	22	NA	3.88
YIL013C	oldest / distant loss / Post-WGD duplicate, fast evolving / WGD duplicate, fast evolving / Post-WGD duplicate, slow evolving	6	7	12	3	3.22	0.197	0	0	-0.54	12.92	SPCC18B5.01c	lost distant to S. pombe	0	NA	4.38
YIL030C	oldest / core	12	45	3	1	5.24	0.224	0	0	0.13	0	SPBC14F5.07	NA	0	6	5.19
YOR119C	oldest / core	14	4	1	0	5.37	0.18	1	0	-0.15	0	SPAC10F6.10	NA	0	NA	5.61
YOR070C	oldest / core	11	201	4	2	4.63	0.195	0	0	-0.39	0	SPBC530.01	NA	9	53	4.04
YKL055C	oldest / local loss	0	81	4	0	2.83	0.237	0	0	-0.78	3.16	SPAC3G9.02	lost distant to S. pombe	0	NA	4.85
YLR003C	oldest / core	16	18	3	1	5.95	0.156	0	0	0.17	0	SPBC23G7.07c	NA	1	NA	5.23
YCR002C	oldest / core / WGD duplicate, fast evolving	29	150	3	1	4.98	0.162	0	0	0.22	0	SPAC9G1.11c	NA	6	15	5.29
YOR065W	oldest / core	13	123	13	6	3.3	0.157	0	0	0.06	0	SPBC29A3.18	NA	0	NA	6.27
YBL076C	oldest / core	20	0	4	3	7.03	0.247	1	0	0.52	0	SPBC8D2.06	NA	3	NA	6.33
YLR026C	oldest / core	68	17	1	0	4.71	0.183	1	0	-0.4	0	SPBC8D2.14c	NA	1	NA	4.59
YPL137C	WGD duplicate, fast evolving / Pre-WGD duplicate, slow evolving	8	14	10	1	4.55	0.267	0	0	-0.195	0	NA	NA	NA	NA	NA
YOR307C	oldest / core / Pre-WGD duplicate, fast evolving	5	28	3	2	4.86	0.15	0	0	-0.09	0	SPBC83.11	lost distant to S. pombe	1	NA	5.24
YMR244W	oldest / local loss	2	15	5	1	2.2	0.338	0	0	-1.13	3.43	SPCC18.01c	lost distant to S. pombe	0	NA	5.08
YJR097W	oldest / core	1	30	2	0	4.96	0.189	0	0	-0.45	0	SPAC926.05c	NA	0	NA	4.83
YBR236C	oldest / core	6	117	3	2	5.19	0.246	1	0	-0.1	0	SPCC330.10	NA	3	NA	3.57
YDL021W	oldest / local loss / Post-WGD duplicate, slow evolving	4	4	18	3	3.61	0.174	0	0	-0.3	12.65	SPAC26F1.06	lost distant to S. pombe	3	NA	9.1
YKR002W	oldest / core	30	10	1	0	4.82	0.239	1	0	-0.15	0	SPBC646.04	NA	10	NA	5.45
YKR092C	oldest / core	34	89	11	4	5.61	0.415	0	0	0.13	0	SPBC1711.05	NA	8	NA	5.29
YOL080C	oldest / core	2	29	5	1	5.42	0.186	0	0	-0.35	0	SPBC1604.09c	NA	2	NA	4.14
YGR062C	oldest / local loss	6	6	0	0	4.67	0.17	0	0	-0.51	3.16	SPCC1442.15c	lost distant to S. pombe	0	NA	3.87
YMR149W	oldest / core	63	137	2	0	5.35	0.142	1	0	0.35	0	SPCC553.06	NA	1	NA	5.93
YOR324C	ancient gain / WGD duplicate, slow evolving	6	14	2	0	4.11	0.346	0	0	-0.46	0	NA	NA	NA	NA	NA
YNL021W	oldest / core	21	206	0	0	4.93	0.208	0	0	-0.33	0	SPBC800.03	NA	12	76	4.75
YCR015C	oldest / distant loss	1	3	1	0	4.85	0.174	0	0	-0.53	2.6	SPBC17G9.12c	lost distant to S. pombe	1	NA	3.86
YDL022W	oldest / core / WGD duplicate, slow evolving	6	12	13	3	4.61	0.157	0	0	0.21	0	SPBC215.05	NA	6	36	6.38
YMR278W	oldest	0	1	1	0	4.65	0.167	0	0	-0.31	0	SPCC1840.05c	lost distant to S. pombe	0	15	4.64
YDL044C	ancient gain	9	6	5	0	5.24	0.248	0	0	-0.47	0	NA	NA	NA	NA	NA
YDR065W	ancient gain	1	7	4	1	4.69	0.287	0	0	-0.49	0	NA	NA	NA	NA	NA
YMR305C	WGD duplicate, fast evolving	2	7	14	5	5.65	0.133	0	0	0.42	0	NA	NA	NA	NA	NA
YOR355W	ancient gain	24	39	11	4	5.08	0.131	0	0	0.3	0	NA	NA	NA	NA	NA
YDR131C	ancient gain	10	12	6	3	4.68	0.177	0	0	-0.43	0	NA	NA	NA	NA	NA
YKR025W	oldest	23	0	1	0	5.55	0.211	1	0	-0.175	0	SPCC330.13	lost distant to S. pombe	3	NA	4.59
YNR032CA	oldest / local loss	3	41	0	0	4.32	0.396	0	0	-0.215	7.19	SPBC31E1.03	lost distant to S. pombe	2	2	4.7
YGL137W	oldest / core	108	116	1	1	0	0.331	1	0	-0.02	0	SPBC16C6.13c	NA	2	NA	5.91
YKR072C	ancient gain / WGD duplicate, slow evolving	16	51	1	0	4.98	0.197	0	0	-0.155	0	NA	NA	NA	NA	NA
YMR104C	oldest / core / WGD duplicate, fast evolving	17	13	2	0	4.01	0.219	0	0	-0.39	0	SPCC24B10.07	NA	12	10	3.4
YOR327C	oldest / core / WGD duplicate, slow evolving	32	63	4	0	4.77	0.21	0	0	0.25	0	SPAC6G9.11	lost distant to S. pombe	2	NA	6.56
YPR162C	oldest / core / WGD duplicate, slow evolving	15	1	1	0	4.63	0.156	1	0	-0.45	0	SPBP23A10.13	lost distant to S. pombe	7	NA	4.11
YLR393W	oldest / local loss	4	118	1	1	2.77	0.221	0	0	-0.855	3.16	SPAC4G8.11c	lost local to S. pombe	0	56	4.07
YKL212W	oldest / core	27	372	0	0	6.25	0.15	0	0	0.31	0	SPBC19F5.03	NA	1	NA	5.82
YER037W	oldest / core / WGD duplicate, fast evolving	0	25	15	0	4.73	0.189	0	0	-0.25	0	SPAC24B11.05	NA	1	13	4.78
YCR079W	oldest / core	25	36	3	1	3.85	0.685	0	0	-0.63	0	SPAC4A8.03c	NA	1	1	5.44
YPR063C	oldest / distant loss	5	15	9	1	0	0.169	0	0	0.08	5.91	SPAC18B11.08c	lost local to S. pombe	0	NA	5.49
YPR036W	oldest / distant loss	24	39	10	6	6.72	0.297	0	0	0.31	3.64	SPAC7D4.10	lost distant to S. pombe	0	NA	5.95
YNL214W	ancient gain	13	3	1	0	3.95	0.214	0	0	-0.35	0	NA	NA	NA	NA	NA
YBR284W	ancient gain / WGD duplicate, slow evolving	4	11	8	2	3.14	0.279	0	0	-0.87	0	NA	NA	NA	NA	NA
YLR148W	oldest / core	23	40	0	0	5.38	0.16	0	0	-0.195	0	SPCC790.02	NA	0	NA	4.53
YLR098C	oldest / distant loss / Pre-WGD duplicate, fast evolving	16	8	1	0	4.28	0.224	0	1	-0.38	8.93	SPCC757.04	lost local to S. pombe	0	10	4.37
YIL005W	oldest / core	6	17	0	0	4.78	0.15	0	0	-0.02	0	SPAC959.05c	NA	1	NA	3.4
YKL086W	oldest / local loss	3	2	10	3	1.1	0.323	0	0	-0.64	9.34	SPBC106.02c	lost distant to S. pombe	1	2	4.5
YLR145W	oldest / local loss	12	31	2	0	4.63	0.176	1	0	-0.315	4.33	SPAC323.08	lost distant to S. pombe	0	NA	4.6
YDR354W	oldest / distant loss	7	11	8	1	5.08	0.143	0	0	0.07	3.9	SPBC16G5.08	lost distant to S. pombe	0	NA	4.9
YNL321W	oldest / core	8	2	5	3	3.58	0.224	0	0	-0.295	0	SPAC521.04c	NA	2	2	4.58
YGL248W	oldest / core	3	7	6	0	4.71	0.199	0	0	-0.515	0	SPCC285.09c	NA	1	34	4.75
YDR142C	oldest	23	3	2	0	4.29	0.171	0	0	-0.5	0	SPAC17D4.01	lost local to S. pombe	1	NA	NA
YHR170W	oldest / core	48	9	4	0	6.6	0.17	1	0	0.32	0	SPAC16C9.03	NA	1	NA	5.68
YIL003W	oldest / core / Pre-WGD duplicate, slow evolving	3	5	3	1	4.9	0.218	1	0	-0.19	0	SPAC806.02c	NA	0	NA	5.57
YOR120W	oldest / distant loss / WGD duplicate, fast evolving	2	16	11	1	4.09	0.202	0	0	-0.52	7.8	SPBC8E4.04	lost distant to S. pombe	0	NA	3.97
YGR280C	oldest / distant loss	13	6	4	0	5.02	0.189	1	0	-0.01	8.83	SPAC890.05	lost distant to S. pombe	0	NA	5.79
YGR088W	oldest / local loss / Pre-WGD duplicate, fast evolving	3	18	33	8	4.13	0.217	0	0	-0.69	7.73	SPCC757.07c	lost distant to S. pombe	0	NA	3.26
YCR105W	oldest / distant loss / Post-WGD duplicate, fast evolving / Pre-WGD duplicate, fast evolving	8	3	34	5	2.08	0.281	0	0	-0.53	11.1	SPCC13B11.01	lost distant to S. pombe	5	NA	8.55
YLR405W	oldest	0	2	0	0	4.96	0.231	0	0	-0.36	0	SPCC777.15	lost distant to S. pombe	1	NA	3.93
YGR148C	oldest / local loss / Pre-WGD duplicate, fast evolving / Post-WGD duplicate, slow evolving	13	17	12	5	0	0.194	0	0	0.7	3.3	SPCC330.14c	lost distant to S. pombe	3	19	7.96
YER019CA	oldest / local loss / WGD duplicate, slow evolving	10	35	2	0	5.79	0.275	0	0	0.23	10.61	SPBC2G2.03c	lost distant to S. pombe	2	NA	6.58
YBR162C	oldest / Pre-WGD duplicate, slow evolving	8	8	8	1	5.62	0.431	0	0	0.645	0	SPBP23A10.11c	lost distant to S. pombe	0	NA	6.82
YFR009W	oldest / core	30	103	5	2	6.3	0.362	0	0	0.235	0	SPBC29A3.09c	NA	0	78	5.43
YEL027W	oldest / distant loss	18	139	2	0	6.75	0.276	0	0	0.84	3.99	SPAC1B3.14	lost distant to S. pombe	0	NA	7.88
YFL046W	oldest / core	2	6	1	1	4.56	0.262	0	0	-0.2	0	SPAC2C4.09	NA	0	8	4.65
YJL131C	ancient gain	3	2	1	0	4.48	0.141	0	0	-0.42	0	NA	NA	NA	NA	NA
YGR198W	oldest	14	39	1	1	5.51	0.248	1	0	-0.13	0	SPAC637.04	lost distant to S. pombe	21	NA	4.76
YNL154C	oldest / core / Pre-WGD duplicate, slow evolving / WGD duplicate, slow evolving	236	41	2	1	5.81	0.137	0	0	0.13	0	SPBC1347.06c	NA	1	NA	5.01
YMR306W	oldest / core / Pre-WGD duplicate, fast evolving	4	7	10	5	3.5	0.313	0	0	-0.95	0	SPBC19G7.05c	lost distant to S. pombe	9	NA	5.47
YOL051W	oldest / Pre-WGD duplicate, slow evolving	72	82	1	0	4.78	0.242	0	0	-0.23	0	SPBC146.01	lost distant to S. pombe	2	NA	3.32
YOL013C	oldest / distant loss	51	38	5	0	4.78	0.184	0	0	-0.15	8.83	SPBC17D11.02c	lost distant to S. pombe	0	13	4.64
YDL082W	oldest / distant loss / WGD duplicate, slow evolving	96	58	12	6	0	0.236	0	0	0.46	4.47	SPAC664.05	lost distant to S. pombe	12	NA	8.44
YKL151C	oldest / core	6	5	8	5	4.88	0.184	0	0	-0.26	0	SPCC61.03	NA	4	10	4.71
YBR080C	oldest / core	29	69	4	1	5.22	0.297	1	0	0.05	0	SPAC1834.11c	NA	21	NA	5.5
YGL234W	oldest / core	15	4	8	5	6.89	0.169	0	0	0.29	0	SPBC405.01	NA	2	NA	6.56
YDL135C	oldest / core	6	63	19	1	5.28	0.298	0	0	0.24	0	SPAC6F12.06	NA	1	3	5.38
YGL140C	oldest / core	1	0	2	2	5.31	0.19	0	0	0.01	0	SPAC26F1.08c	NA	0	8	4.02
YBR021W	oldest / Pre-WGD duplicate, fast evolving / Pre-WGD duplicate, slow evolving	4	2	6	1	3.71	0.21	0	0	-0.28	0	SPAC29B12.14c	lost distant to S. pombe	0	NA	4.75
YBR192W	oldest / core	1	8	0	0	5.65	0.147	1	0	-0.3	0	SPAC688.09	NA	0	NA	5.58
YGR183C	oldest / local loss	2	79	12	4	0	0.224	0	0	-0.195	9.84	SPCC1682.01	lost distant to S. pombe	0	NA	NA
YER075C	oldest / distant loss / Pre-WGD duplicate, fast evolving	8	61	6	2	4.44	0.149	0	0	-0.18	8.83	SPAC19D5.01	lost distant to S. pombe	3	43	3.15
YLR347C	oldest / core	104	19	4	2	5.22	0.182	1	0	0.01	0	SPAC1B1.03c	NA	2	NA	6.11
YDL112W	ancient gain	8	43	1	0	5.56	0.157	0	0	-0.06	0	NA	NA	NA	NA	NA
YLR246W	oldest / local loss	9	26	1	0	4.41	0.206	0	0	-0.67	9.34	SPBC3H7.09	lost distant to S. pombe	1	35	4.4
YOL004W	oldest / core	56	408	3	2	5.15	0.169	0	0	-0.11	0	SPBC12C2.10c	NA	4	NA	3.7
YPL272C	ancient gain	0	2	4	1	3.66	0.246	0	0	-0.89	0	NA	NA	NA	NA	NA
YPR176C	oldest / core	5	4	1	1	5.51	0.164	1	0	-0.11	0	SPAC167.02	NA	0	NA	4.68
YHL030W	oldest / core	44	21	7	0	4.96	0.178	0	0	-0.12	0	SPAC1782.01	NA	3	15	5.35
YHL025W	ancient gain	25	99	2	0	6.07	0.227	0	0	-0.31	0	NA	NA	NA	NA	NA
YML027W	oldest / WGD duplicate, slow evolving	5	7	7	3	3.87	0.215	0	1	-0.505	0	SPBC21B10.13c	lost distant to S. pombe	4	66	4.36
YPL232W	oldest / WGD duplicate, slow evolving	20	26	2	0	5.67	0.136	0	0	-0.05	0	SPCC825.03c	lost distant to S. pombe	2	NA	5.28
YKL011C	oldest / distant loss / WGD duplicate, slow evolving	3	4	1	1	4.96	0.179	0	0	-0.35	8.83	SPAC25G10.02	lost distant to S. pombe	0	11	3.81
YNL284CB	ancient gain / Post-WGD duplicate, fast evolving / WGD duplicate, fast evolving	3	0	0	0	0	NA	0	0	NA	0	NA	NA	NA	NA	NA
YNL129W	oldest / local loss	1	9	6	1	5.08	0.247	0	0	0.195	3.3	SPBP22H7.06	lost distant to S. pombe	0	13	3.7
YML093W	oldest	15	0	4	0	6.31	0.199	1	0	0	0	SPAC57A7.06	lost distant to S. pombe	2	NA	4.12
YOR044W	ancient gain	2	23	6	1	4.92	0.275	0	0	-0.24	0	NA	NA	NA	NA	NA
YOL096C	oldest / core	4	7	1	0	4.03	0.137	0	0	-0.44	0	SPCC162.05	NA	0	NA	5.15
YDL188C	oldest / distant loss / Post-WGD duplicate, fast evolving / Pre-WGD duplicate, fast evolving / WGD duplicate, fast evolving	45	32	4	3	5.27	0.145	0	0	0.225	12.92	SPAC823.15	lost distant to S. pombe	6	3	5.84
YOR351C	oldest / distant loss	38	73	2	1	1.1	0.31	0	0	-1.15	8.32	SPAC14C4.03	lost distant to S. pombe	5	NA	2.92
YOL124C	oldest / core	1	49	6	0	5.74	0.258	0	0	0.14	0	SPBC16D10.02	NA	0	NA	4.59
YDR315C	oldest / core	5	177	4	0	4.22	0.194	0	0	-0.45	0	SPCC4B3.10c	NA	2	NA	3.47
YML123C	oldest / core	30	31	23	3	7.52	0.402	0	0	0.22	0	SPBC8E4.01c	NA	2	5	6.49
YLL050C	oldest / distant loss	32	34	2	0	0	0.228	1	0	0.48	8.11	SPAC20G4.06c	lost distant to S. pombe	3	NA	8.2
YOR328W	oldest / distant loss / Post-WGD duplicate, fast evolving / WGD duplicate, fast evolving	3	11	12	3	4.54	0.295	0	0	-0.625	12.92	SPCC18B5.01c	lost distant to S. pombe	0	NA	4.38
YAL046C	oldest / local loss	5	2	2	0	3.89	0.157	0	0	-0.315	6.8	SPCC4B3.11c	lost distant to S. pombe	0	NA	3.98
YER115C	ancient gain	8	2	0	0	5.54	0.18	0	0	-0.48	0	NA	NA	NA	NA	NA
YKL028W	oldest / core	28	7	4	0	5.61	0.25	1	0	-0.1	0	SPAC458.07	NA	2	NA	5.07
YDL113C	oldest / distant loss	14	13	1	0	5.12	0.153	0	0	-0.41	6.46	SPCC16A11.08	lost distant to S. pombe	1	22	3.44
YDR021W	oldest / core	4	18	3	0	5.65	0.17	1	0	-0.29	0	SPAC1F5.10	NA	2	NA	6.31
YNR036C	oldest / local loss	13	3	4	1	5.31	0.158	0	0	0.06	6.32	SPAC4F8.06	lost distant to S. pombe	1	NA	4.75
YNL273W	oldest / core	17	179	4	1	4.54	0.252	0	0	-0.44	0	SPBC216.06c	NA	7	NA	4.06
YMR269W	oldest	6	90	3	0	4.57	0.186	0	0	-0.12	0	SPAC1952.02	lost distant to S. pombe	1	143	6.14
YDR306C	oldest	13	7	0	0	5.3	0.247	0	0	-0.24	0	SPAC6F6.02c	lost distant to S. pombe	2	NA	4.73
YBR085CA	ancient gain	1	0	6	1	5.41	NA	0	0	NA	0	NA	NA	NA	NA	NA
YML001W	oldest / core	25	96	2	1	6.32	0.276	0	0	0.26	0	SPBC405.04c	NA	4	NA	5.68
YBR252W	oldest / core	5	24	0	0	5.38	0.153	1	0	0.11	0	SPAC644.05c	NA	0	NA	6.18
YBR070C	oldest / local loss	3	3	6	1	4.48	0.181	1	0	-0.28	5.69	SPAC5D6.06c	lost distant to S. pombe	0	NA	5.16
YJR027W	ancient gain / Post-WGD duplicate, fast evolving / WGD duplicate, fast evolving	3	0	4	2	0	0.295	0	0	0.9	0	NA	NA	NA	NA	NA
YFL029C	ancient gain	8	108	3	0	4.55	0.193	1	0	-0.43	0	NA	NA	NA	NA	NA
YMR232W	ancient gain	3	38	4	1	3.04	0.229	0	0	-0.78	0	NA	NA	NA	NA	NA
YDR119W	oldest / local loss / Pre-WGD duplicate, fast evolving	7	5	2	0	5.99	0.184	0	0	0.16	9.89	SPBC3E7.06c	lost distant to S. pombe	0	NA	4.09
YBR256C	oldest / core	2	4	7	2	5.8	0.226	1	0	0.385	0	SPCC1450.13c	NA	0	NA	3.75
YOR066W	ancient gain / WGD duplicate, slow evolving	6	27	6	2	3.66	0.182	0	0	-0.45	0	NA	NA	NA	NA	NA
YGL176C	ancient gain	0	3	1	0	4.37	0.226	0	0	-0.51	0	NA	NA	NA	NA	NA
YBR283C	oldest	40	69	3	1	5.87	0.272	0	0	0.5	0	SPBC19G7.17	lost distant to S. pombe	0	NA	6.31
YKR075C	ancient gain / WGD duplicate, fast evolving	3	27	15	2	3.09	0.22	0	0	-0.18	0	NA	NA	NA	NA	NA
YLR310C	oldest / local loss / Pre-WGD duplicate, slow evolving	56	31	2	0	5.25	0.133	1	0	0.03	3.16	SPCC1442.01	lost distant to S. pombe	0	14	3.81
YJL225C	Post-WGD duplicate, fast evolving / WGD duplicate, fast evolving	1	0	11	4	0	0.316	0	0	0.245	0	NA	NA	NA	NA	NA
YPL120W	oldest / core	5	84	1	0	4.3	0.179	0	0	-0.42	0	SPAC20G8.10c	NA	12	192	3.97
YOL064C	oldest / core	2	77	7	2	6	0.199	0	0	0.17	0	SPCC1753.04	NA	1	20	6.09
YFR028C	oldest / core	106	51	2	0	5.7	0.173	1	0	-0.22	0	SPAC1782.09c	NA	137	76	4.53
YHR140W	oldest / core	58	7	7	2	3.3	0.23	0	0	-0.56	0	SPBPJ4664.05	NA	0	3	4.03
YOL091W	ancient gain	27	4	9	1	3.5	0.208	0	0	-0.62	0	NA	NA	NA	NA	NA
YGR296W	Post-WGD duplicate, fast evolving / WGD duplicate, fast evolving	4	0	17	3	0	0.254	0	0	0.33	0	NA	NA	NA	NA	NA
YML016C	oldest / distant loss / Pre-WGD duplicate, fast evolving / WGD duplicate, fast evolving	59	99	0	0	5.35	0.28	0	0	0.1	12.92	SPAC823.15	lost distant to S. pombe	6	3	5.84
YER079W	ancient gain	6	1	16	8	3.26	0.32	0	0	-0.385	0	NA	NA	NA	NA	NA
YCR068W	oldest / core	6	29	1	0	2.77	0.286	0	0	-0.48	0	SPAC23C4.16c	NA	0	NA	5.14
YBR172C	oldest / distant loss / WGD duplicate, fast evolving	8	16	0	0	5.42	0.289	0	0	-0.04	12.92	SPAC4F10.13c	lost distant to S. pombe	0	32	5.17
YNL137C	oldest / core	30	2	2	0	4.78	0.269	1	0	-0.075	0	SPBC13G1.01c	NA	0	NA	5.47
YNL004W	oldest / core / WGD duplicate, fast evolving	33	27	4	2	0	0.172	0	0	-0.06	0	SPAC328.05	NA	14	3	3.9
YHR117W	oldest / core / WGD duplicate, slow evolving	11	10	5	0	4.8	0.148	0	0	0.11	0	SPAC6B12.12	NA	4	479	6.36
YFL012W	recent gain	0	2	6	0	0	0.32	0	0	-0.96	0	NA	NA	NA	NA	NA
YBR273C	ancient gain / WGD duplicate, slow evolving	14	9	2	0	5.39	0.175	0	0	-0.27	0	NA	NA	NA	NA	NA
YPL245W	ancient gain	6	7	1	0	5.99	0.192	0	0	-0.13	0	NA	NA	NA	NA	NA
YHL040C	oldest / distant loss / Post-WGD duplicate, slow evolving	3	10	15	5	4.33	0.228	0	0	-0.31	10.22	SPCC61.01c	lost distant to S. pombe	0	NA	3.93
YLR085C	oldest / core	22	301	0	0	5	0.177	0	0	-0.455	0	SPCC550.12	NA	4	81	3.61
YHR031C	oldest / core / Pre-WGD duplicate, fast evolving	5	140	5	1	4.93	0.253	0	0	-0.38	0	SPBC887.14c	NA	2	NA	5.16
YNL218W	oldest / core	11	40	1	0	4.51	0.291	0	0	-0.63	0	SPAC26H5.02c	NA	20	2	4.4
YMR069W	oldest / local loss	6	34	4	1	1.79	0.638	0	0	-1.225	8.88	SPCC825.04c	lost distant to S. pombe	0	8	3.49
YGR057C	oldest / core	4	2	4	0	4.56	0.176	0	0	-0.265	0	SPBC24C6.08c	NA	0	19	4.53
YOL008W	oldest / core	1	39	1	0	3.4	0.23	0	0	-0.5	0	SPCC16A11.07	NA	0	36	3.97
YPR120C	oldest / distant loss / Pre-WGD duplicate, fast evolving / WGD duplicate, fast evolving	69	125	4	2	4.83	0.219	0	0	-0.4	6.46	SPCC4E9.02	lost distant to S. pombe	0	4	4.21
YPL228W	oldest / core / WGD duplicate, slow evolving	8	71	2	0	4.94	0.241	1	0	-0.265	0	SPAC644.04	NA	6	NA	5.71
YDL157C	ancient gain	2	34	2	1	5.26	0.267	0	0	0.32	0	NA	NA	NA	NA	NA
YDR397C	oldest / core	6	17	1	0	0	0.223	1	0	0.14	0	SPBC30D10.02	NA	7	NA	5.27
YER071C	oldest	10	2	2	1	4.84	0.245	0	0	-0.11	0	SPAC1805.08	lost distant to S. pombe	5	29	5.89
YKL121W	oldest / core / WGD duplicate, slow evolving	9	13	0	0	4.06	0.22	0	0	-0.48	0	SPBC18H10.05	NA	0	25	3.67
YLL031C	oldest / core	3	10	0	0	4.74	0.167	1	0	-0.02	0	SPBC27B12.06	NA	0	NA	3.83
YGR161WB	Post-WGD duplicate, fast evolving / WGD duplicate, fast evolving	3	0	0	0	0	NA	0	0	NA	0	NA	NA	NA	NA	NA
YHR174W	oldest / local loss / Pre-WGD duplicate, fast evolving / WGD duplicate, slow evolving	31	69	14	3	8.65	0.351	0	0	0.74	3.3	SPBC1815.01	lost distant to S. pombe	8	NA	8.72
YGR287C	oldest / local loss / WGD duplicate, fast evolving	0	7	16	1	3.18	0.214	0	0	-0.59	13.87	SPBC1683.07	lost local to S. pombe	0	8	3.86
YOL047C	Pre-WGD duplicate, fast evolving	1	0	3	0	0	0.622	0	0	-1.37	0	NA	NA	NA	NA	NA
YGR085C	oldest / local loss / WGD duplicate, fast evolving	100	21	8	2	7.98	0.353	0	0	0.82	9.89	SPBC17G9.10	lost distant to S. pombe	4	NA	8.47
YIL014W	ancient gain / WGD duplicate, fast evolving	1	3	7	2	5.65	0.156	0	0	-0.105	0	NA	NA	NA	NA	NA
YOL022C	oldest / core	2	1	3	1	5.94	0.144	1	0	0.07	0	SPBC25H2.15	NA	0	44	5.13
YPR161C	oldest / core	79	39	4	0	5.1	0.153	1	0	-0.265	0	SPBC32H8.10	NA	12	4	3.96
YLR068W	oldest / local loss	1	12	1	0	4.81	0.206	0	0	-0.25	3.83	SPAC8C9.07	lost distant to S. pombe	0	NA	5.45
YOR189W	ancient gain	19	55	1	0	4.88	0.159	0	0	-0.25	0	NA	NA	NA	NA	NA
YAL037W	ancient gain / WGD duplicate, fast evolving	1	1	6	1	3.66	0.267	0	0	-0.85	0	NA	NA	NA	NA	NA
YEL029C	oldest / core / Pre-WGD duplicate, slow evolving	1	9	1	0	5.32	0.167	0	0	-0.05	0	SPCC18.10	NA	1	71	4.42
YLR045C	oldest / core	22	81	1	0	5.19	0.241	1	0	-0.39	0	SPCC736.14	NA	2	NA	3.77
YCL057CA	oldest / distant loss	2	0	0	0	3.89	NA	0	0	NA	5.91	SPAPJ691.03	lost distant to S. pombe	0	16	5.2
YMR064W	ancient gain	5	2	1	0	4.92	0.138	0	0	-0.21	0	NA	NA	NA	NA	NA
YDR365C	oldest / local loss	59	0	3	1	6.66	0.192	1	0	0.23	3.16	SPBC1734.01c	lost distant to S. pombe	1	NA	5.55
YJL123C	oldest / core	8	53	0	0	6.22	0.159	0	0	0.14	0	SPCC1322.09	NA	1	NA	4.51
YHR154W	oldest / core	32	103	5	1	5.13	0.206	0	0	-0.22	0	SPBC582.05c	NA	0	17	4.79
YIL121W	ancient gain	19	17	13	2	5.08	0.405	0	0	-0.165	0	NA	NA	NA	NA	NA
YLR192C	oldest / local loss	25	96	6	2	5.69	0.207	0	0	0.03	3.16	SPAC3A12.13c	lost distant to S. pombe	2	39	6.39
YCR053W	oldest / core	9	196	8	1	6.03	0.152	0	0	0.59	0	SPAC9E9.06c	NA	1	NA	6.63
YPL279C	oldest / local loss / Pre-WGD duplicate, fast evolving	3	0	3	1	4.38	0.172	0	0	-0.22	6.66	SPBPB8B6.06c	lost distant to S. pombe	1	NA	NA
YLR040C	ancient gain	2	7	6	1	2.71	0.209	0	0	-0.73	0	NA	NA	NA	NA	NA
YLR264W	oldest / local loss / WGD duplicate, slow evolving	15	33	7	2	6.81	0.249	0	0	0.68	7.34	SPCC285.15c	lost distant to S. pombe	0	27	8.09
YEL041W	oldest / core / WGD duplicate, slow evolving	6	4	3	0	3.37	0.224	0	0	-0.91	0	SPCC24B10.02c	NA	0	5	4.33
YER002W	oldest / core	16	34	8	2	5.66	0.159	0	0	0.07	0	SPBC1539.10	NA	2	8	6.2
YKR030W	oldest / local loss	8	18	1	1	5.21	0.193	0	0	0.02	9.34	SPBC25H2.14	lost distant to S. pombe	0	4	4.21
YHR071W	oldest / local loss	2	7	12	2	3.95	0.22	0	0	0.24	4.94	SPAC19E9.03	lost distant to S. pombe	2	NA	5.9
YMR194CB	ancient gain	1	0	5	0	0	NA	0	0	NA	0	NA	NA	NA	NA	NA
YAL063C	ancient gain / Post-WGD duplicate, fast evolving / WGD duplicate, fast evolving	1	6	16	4	4.23	0.267	0	0	-0.65	0	NA	NA	NA	NA	NA
YPL234C	oldest / core	15	8	0	0	6.02	0.196	0	0	0.59	0	SPAC732.01	NA	1	NA	5.93
YMR208W	oldest / core	2	14	0	0	5.13	0.271	1	0	-0.17	0	SPAC13G6.11c	NA	0	NA	6.15
YOL034W	oldest / core	22	4	3	0	4.49	0.19	1	0	-0.34	0	SPAC14C4.02c	NA	8	NA	5
YDR222W	WGD duplicate, slow evolving	1	18	8	1	4.42	0.162	0	0	-0.2	0	NA	NA	NA	NA	NA
YOL052C	oldest / local loss	4	41	2	0	4.58	0.163	0	0	-0.14	6.23	SPBP4H10.05c	lost distant to S. pombe	2	NA	5.78
YOR356W	oldest	3	2	3	0	5.14	0.194	0	0	-0.22	0	SPAC20G8.04c	lost local to S. pombe	0	4	5.97
YBR153W	oldest / local loss	2	0	2	0	4.94	0.21	1	0	-0.5	3.11	SPBC21C3.10c	lost distant to S. pombe	1	NA	3.61
YLR397C	oldest	10	7	19	3	5.22	0.257	1	0	-0.34	0	SPBC56F2.07c	lost distant to S. pombe	9	NA	4.03
YPR102C	oldest / core / WGD duplicate, slow evolving	28	3	11	3	8.15	0.264	0	0	0.49	0	SPBC17G9.10	lost distant to S. pombe	4	NA	8.47
YHR196W	oldest / core / Pre-WGD duplicate, fast evolving	68	19	4	0	6.94	0.188	1	0	0.1	0	SPAC20H4.01	NA	1	NA	5.33
YDR057W	oldest / core	15	13	3	0	4.93	0.17	0	0	-0.29	0	SPAC227.11c	NA	0	10	4.2
YHR161C	oldest / core / WGD duplicate, fast evolving	19	21	5	2	5.27	0.222	0	0	-0.04	0	SPBC19F8.03c	NA	1	9	4.54
YDR046C	oldest / local loss / Pre-WGD duplicate, fast evolving / WGD duplicate, fast evolving	11	2	9	2	5.89	0.258	0	0	0	9.49	SPAC1039.09	lost distant to S. pombe	0	NA	3.95
YMR288W	oldest / core	49	0	2	0	4.81	0.253	1	0	-0.52	0	SPAC27F1.09c	NA	20	7	5.72
YNL091W	oldest / distant loss	15	123	7	3	5.37	0.203	0	0	-0.14	12.92	SPAC29E6.10c	lost distant to S. pombe	0	NA	4.83
YHR103W	WGD duplicate, slow evolving	5	12	3	1	5.63	0.178	0	0	-0.23	0	NA	NA	NA	NA	NA
YPR094W	oldest / local loss	7	1	4	1	4.62	0.282	1	1	-0.15	9.34	SPAC23H3.02c	lost distant to S. pombe	4	1	5.92
YHR156C	oldest / local loss	13	36	16	1	4.5	0.293	0	0	-0.52	8.67	SPBC83.09c	lost distant to S. pombe	2	8	3.96
YHR123W	oldest / core / WGD duplicate, fast evolving	20	38	4	1	0	0.17	0	0	0.17	0	SPAC22A12.10	NA	1	NA	6.34
YHL039W	oldest / Pre-WGD duplicate, fast evolving	4	16	8	4	5.16	0.14	0	0	0.1	0	SPBC1709.13c	lost distant to S. pombe	6	11	4.1
YLR456W	oldest / distant loss / WGD duplicate, fast evolving	6	6	3	0	3.97	0.234	0	0	-0.55	7.3	SPAC1952.08c	lost distant to S. pombe	0	NA	3.75
YGR126W	ancient gain	13	4	2	0	2.2	0.361	0	0	-1.23	0	NA	NA	NA	NA	NA
YBR052C	oldest / distant loss / WGD duplicate, fast evolving	30	7	6	1	5.09	0.194	0	0	0.12	10.22	SPAC3C7.14c	lost distant to S. pombe	8	10	7.45
YIR022W	oldest / core	12	71	1	1	5.11	0.203	1	0	-0.08	0	SPBC1685.03	NA	1	NA	5.3
YER078C	oldest / core	7	12	12	6	4.84	0.172	0	0	-0.26	0	SPAC12B10.05	NA	0	3	4.91
YJR048W	oldest / WGD duplicate, slow evolving	9	13	14	6	3.33	0.168	0	0	-0.21	0	SPCC191.07	lost distant to S. pombe	1	NA	6.7
YDL067C	oldest / local loss	5	1	9	1	4.36	0.224	0	0	-0.07	3.3	SPCC1259.05c	lost local to S. pombe	0	NA	5.45
YGL253W	oldest / core / WGD duplicate, slow evolving	14	98	10	3	6.63	0.19	0	0	0.805	0	SPAC24H6.04	NA	5	NA	6.33
YOL115W	oldest / core / WGD duplicate, slow evolving	24	359	5	1	5.59	0.271	0	0	-0.37	0	SPAC12G12.13c	NA	140	NA	5.84
YLL027W	oldest / core	12	4	9	3	4.91	0.19	0	0	-0.25	0	SPCC645.03c	NA	3	NA	5.47
YGL155W	oldest / core	1	29	1	0	5.06	0.136	1	0	-0.05	0	SPAC2E1P5.04c	NA	1	NA	4.01
YML052W	Pre-WGD duplicate, fast evolving	9	19	11	4	5.68	0.294	0	0	0.16	0	NA	NA	NA	NA	NA
YOL131W	ancient gain	2	6	3	1	0	0.424	0	0	-1.285	0	NA	NA	NA	NA	NA
YOL119C	WGD duplicate, slow evolving	3	7	13	4	5.51	0.215	0	0	-0.35	0	NA	NA	NA	NA	NA
YBR165W	ancient gain	0	29	2	0	5.18	0.154	0	0	-0.28	0	NA	NA	NA	NA	NA
YNL313C	oldest / core	21	13	5	2	5.59	0.162	1	0	-0.1	0	SPAC19B12.01	NA	2	NA	5.92
YFL004W	oldest / core / WGD duplicate, slow evolving	5	3	5	3	6.33	0.224	0	0	0.06	0	SPAC14C4.11	lost distant to S. pombe	0	10	6.29
YGR044C	oldest / distant loss	1	17	5	0	4.64	0.307	0	1	-0.63	3.41	SPBC17D1.01	lost distant to S. pombe	1	NA	5.67
YOR374W	oldest / Pre-WGD duplicate, fast evolving / Pre-WGD duplicate, slow evolving	4	5	16	5	4.25	0.289	0	0	-0.33	0	SPAC9E9.09c	lost distant to S. pombe	6	55	7.89
YER009W	oldest / core	8	7	1	0	6.32	0.315	1	0	0.69	0	SPAC15F9.03c	NA	1	NA	5.34
YDR350C	ancient gain	2	2	1	1	5.2	0.165	0	0	-0.5	0	NA	NA	NA	NA	NA
YGL063W	oldest / local loss / WGD duplicate, fast evolving	2	25	1	0	3.09	0.267	0	0	-0.35	6.23	SPCC126.03	lost distant to S. pombe	3	21	4.68
YGR177C	oldest / distant loss / Pre-WGD duplicate, slow evolving	7	13	9	0	4.64	0.276	0	0	-0.43	3.41	SPAC18B11.03c	lost local to S. pombe	0	23	3.96
YLR394W	ancient gain	13	20	2	1	3.26	0.225	0	0	-0.575	0	NA	NA	NA	NA	NA
YNL295W	ancient gain	3	0	3	2	4.48	0.198	0	0	-0.58	0	NA	NA	NA	NA	NA
YDR434W	oldest / core	10	8	5	2	5.84	0.19	1	0	0.07	0	SPAC1F12.09	NA	0	NA	4.64
YBR171W	oldest / distant loss	16	239	2	0	5.58	0.173	0	0	0.11	3.64	SPBC409.21	lost distant to S. pombe	0	NA	4.79
YBR003W	oldest / core	3	6	5	3	4.63	0.145	0	0	-0.235	0	SPBPJ4664.01	NA	3	NA	4.04
YGR004W	WGD duplicate, fast evolving	4	35	1	0	4.84	0.155	0	0	-0.11	0	NA	NA	NA	NA	NA
YNL237W	oldest / local loss / Pre-WGD duplicate, fast evolving	4	1	8	0	2.08	0.232	0	0	-0.79	6.73	SPBC3B8.06	lost local to S. pombe	1	NA	4.67
YBL075C	oldest / distant loss / Post-WGD duplicate, fast evolving / WGD duplicate, fast evolving	40	30	13	7	4.97	0.143	0	0	-0.29	12.92	SPAC13G7.02c	lost distant to S. pombe	7	38	8.11
YDR256C	oldest / core / Pre-WGD duplicate, slow evolving	12	10	11	3	2.64	0.26	0	0	-0.95	0	SPCC757.07c	lost distant to S. pombe	0	NA	3.26
YER178W	oldest / core	15	136	1	1	5.64	0.133	0	0	0.64	0	SPAC26F1.03	NA	2	NA	7.72
YPR041W	oldest / core	43	31	1	0	7.06	0.277	1	0	-0.01	0	SPAC2F7.05c	NA	2	NA	7.54
YDL040C	oldest / core	29	193	1	0	5.58	0.128	0	0	0.25	0	SPCC338.07c	NA	2	NA	5.67
YKR063C	oldest / core	4	1	1	0	5.14	0.204	1	0	-0.29	0	SPBC16C6.12c	NA	3	NA	5.46
YCR031C	oldest / distant loss / WGD duplicate, fast evolving	87	28	10	3	0	0.337	0	0	0.73	5.55	SPBC18H10.13	lost distant to S. pombe	3	NA	4.04
YDR101C	oldest	72	65	5	1	6.14	0.178	0	0	0.14	0	SPBC23E6.05	lost distant to S. pombe	0	NA	6.09
YBR302C	ancient gain / WGD duplicate, fast evolving	0	1	5	0	5.96	0.287	0	0	0.44	0	NA	NA	NA	NA	NA
YDR317W	ancient gain	1	12	13	1	4.32	0.229	0	0	-0.74	0	NA	NA	NA	NA	NA
YNL244C	oldest / distant loss	48	7	3	1	6.23	0.286	1	0	0.61	5.55	SPBC23G7.05	lost distant to S. pombe	0	NA	7.47
YBR160W	oldest / core	256	135	4	0	5.45	0.139	1	0	-0.145	0	SPBC11B10.09	NA	51	2	-6.9
YKL193C	oldest / core	27	61	1	0	4.67	0.232	1	0	-0.18	0	SPAC4A8.12c	NA	3	NA	5.64
YGR229C	oldest / core	34	191	4	1	6.19	0.178	0	0	0.19	0	SPBC30D10.17c	NA	0	NA	5.86
YFR011C	oldest / distant loss	2	28	5	2	4.71	0.155	0	0	-0.07	6.99	SPBC25H2.09	lost distant to S. pombe	1	10	4.34
YBL020W	oldest / core	7	8	3	0	5.15	0.16	1	0	-0.01	0	SPBC887.19	NA	0	NA	4.35
YHR002W	oldest / core	1	0	3	0	4.71	0.197	0	0	-0.7	0	SPAC17H9.08	NA	0	79	4.84
YBL069W	WGD duplicate, fast evolving	2	4	4	0	4.6	0.267	0	0	-0.64	0	NA	NA	NA	NA	NA
YOL144W	oldest	10	10	3	0	5.08	0.204	1	0	-0.29	0	SPBP16F5.06	lost distant to S. pombe	0	NA	5.24
YOR254C	oldest / core	33	200	3	3	6.73	0.199	1	0	0.49	0	SPBC36B7.03	NA	0	24	5.37
YMR219W	ancient gain	11	50	6	2	4.78	0.234	0	0	-0.3	0	NA	NA	NA	NA	NA
YBR189W	oldest / local loss / WGD duplicate, slow evolving	105	4	8	3	0	0.234	0	0	0.78	9.17	SPBC29A3.12	lost distant to S. pombe	6	NA	8.54
YPL090C	oldest / distant loss / WGD duplicate, slow evolving	76	66	10	4	0	0.246	0	0	0.74	4.47	SPAPB1E7.12	lost distant to S. pombe	6	NA	8.06
YBR040W	oldest / core	2	3	18	3	2.3	0.375	0	0	-1.165	0	SPAC31G5.07	NA	0	NA	3.24
YIL148W	oldest / local loss / WGD duplicate, slow evolving	36	7	7	4	0	0.313	0	0	0.72	12.57	SPAC11G7.04	lost distant to S. pombe	2	NA	8.74
YGL244W	oldest / core	21	247	3	0	5.74	0.154	0	0	0.03	0	SPBC651.09c	NA	9	NA	5.03
YPL273W	oldest / local loss / Pre-WGD duplicate, fast evolving / WGD duplicate, slow evolving	1	8	5	2	6.55	0.206	0	0	0.43	10.28	SPAC57A7.07c	lost distant to S. pombe	1	4	4.78
YHR050W	oldest / core / Pre-WGD duplicate, slow evolving	3	23	3	0	4.69	0.173	0	0	-0.1	0	SPAC27F1.08	NA	1	34	5.17
YGL048C	oldest / core	66	34	4	1	6.46	0.138	1	0	0.29	0	SPBC23G7.12c	NA	12	NA	5.96
YOR396W	Post-WGD duplicate, slow evolving / WGD duplicate, slow evolving	0	0	2	0	7.28	NA	0	0	NA	0	NA	NA	NA	NA	NA
YEL057C	recent gain	1	92	7	0	3.04	0.291	0	0	-1.04	0	NA	NA	NA	NA	NA
YER001W	ancient gain / Post-WGD duplicate, fast evolving / WGD duplicate, fast evolving	6	13	18	6	5.56	0.183	0	0	0.1	0	NA	NA	NA	NA	NA
YOL033W	oldest	5	2	1	0	5.18	0.189	0	0	-0.54	0	SPAPB1A10.11c	lost distant to S. pombe	3	NA	4.85
YLR426W	oldest / local loss / Pre-WGD duplicate, slow evolving	4	5	2	0	0	0.227	0	0	-0.485	9.34	SPBC16H5.14c	lost distant to S. pombe	0	NA	5.05
YGR179C	ancient gain	28	18	2	0	4.98	0.15	1	0	-0.5	0	NA	NA	NA	NA	NA
YGR222W	ancient gain	6	3	10	2	5.35	0.267	0	0	-0.475	0	NA	NA	NA	NA	NA
YDR012W	oldest / local loss / WGD duplicate, slow evolving	97	0	9	1	7.68	0.205	0	0	0.8	9.34	SPBP8B7.03c	lost distant to S. pombe	10	NA	8.42
YGR237C	ancient gain	12	17	3	0	4.26	0.176	0	0	-0.47	0	NA	NA	NA	NA	NA
YMR019W	ancient gain	7	6	15	2	5.18	0.154	0	0	-0.16	0	NA	NA	NA	NA	NA
YHR033W	oldest / core / WGD duplicate, fast evolving	20	3	15	3	2.48	0.214	0	0	-0.71	0	SPAC17H9.13c	NA	1	137	5.97
YIL116W	oldest / core	3	2	9	2	6.32	0.182	0	0	0.16	0	SPBC11B10.02c	NA	0	NA	5.66
[truncated: 3,033 more rows]
